# Supplementary material for: The Solute Carrier Superfamily as Therapeutic Targets in Pancreatic Ductal Adenocarcinoma
Source: Genes (Basel). 2025 Apr 18;16(4):463. doi: 10.3390/genes16040463 (PMC12027052; doi:10.3390/genes16040463)
Supplement: Supplementary file 1 [file genes-16-00463-s001.zip]

Archive with 6 entries (6 files):
- Table S1.pdf
- Table S2.pdf
- Table S3.xlsx
- Table S4.pdf
- Table S5.pdf
- Table S6.xlsx
