# Supplementary material for: The Solute Carrier Superfamily as Therapeutic Targets in Pancreatic Ductal Adenocarcinoma
Source: Genes (Basel). 2025 Apr 18;16(4):463. doi: 10.3390/genes16040463 (PMC12027052; doi:10.3390/genes16040463)
Supplement: Supplementary file 1 [file genes-16-00463-s001.zip › Table S3.xlsx]

## Sheet: Table S3
Table S3. mRNA expression profile of normal and cancer samples
GTEX	_primary_site	SLC1A1	SLC1A2	SLC1A3	SLC1A4	SLC1A5	SLC1A6	SLC1A7	SLC2A1	SLC2A2	SLC2A3	SLC2A3P1	SLC2A3P2	SLC2A3P4	SLC2A4	SLC2A5	SLC2A6	SLC2A7	SLC2A8	SLC2A9	SLC2A10	SLC2A11	SLC2A12	SLC2A13	SLC2A14	SLC3A1	SLC3A2	SLC4A1	SLC4A2	SLC4A3	SLC4A4	SLC4A5	SLC4A7	SLC4A8	SLC4A9	SLC4A10	SLC4A11	SLC5A1	SLC5A2	SLC5A3	SLC5A4	SLC5A5	SLC5A6	SLC5A7	SLC5A8	SLC5A9	SLC5A10	SLC5A11	SLC5A12
TCGA-H6-8124-11	TCGA normal	11.5159	6.9595	11.6511	11.131	11.4138	1.0146	6.2955	10.6611	7.1786	11.4213	0	2.3452	1.0146	4.4872	9.1813	9.7839	0	9.9905	8.712	11.1876	8.9948	9.9671	10.6702	5.6134	13.534	13.0015	1.0146	12.9466	9.5932	15.2306	7.2187	11.1673	8.5087	2.6092	7.4883	6.073	10.7939	5.4207	9.5368	4.7829	4.4872	10.1775	4.6128	2.8323	8.1736	4.1974	1.6044	1.0146
TCGA-H6-A45N-11	TCGA normal	6.6491	10.3705	10.3608	10.377	11.1811	1.9877	6.8479	11.502	0	11.2962	6.3675	3.8427	1.9877	3.5086	10.3576	11.2477	0	9.3845	7.0226	7.6631	10.4167	4.6281	8.4307	4.6281	5.3059	11.897	5.6421	11.7238	8.1359	7.6841	8.1809	11.5101	9.892	3.3072	6.5612	6.5612	8.1206	4.9383	10.284	4.2324	5.7254	10.7885	1.3121	4.3419	6.9553	9.0671	2.7933	4.6281
TCGA-HV-A5A3-11	TCGA normal	10.5568	6.2943	10.6704	11.6622	11.5937	2.0574	5.7751	11.1303	7.21	11.2095	0	1.3681	2.522	5.0962	9.8099	11.1455	1.3681	9.9176	8.1338	10.5883	9.5395	8.0502	10.0547	6.173	12.7497	13.2429	1.3681	13.3649	10.4678	14.7872	6.6752	10.744	8.2582	0	6.8633	7.0121	8.6646	6.5347	9.3108	3.5932	6.6527	10.7808	3.9289	5.2835	8.7197	4.0714	2.522	0
TCGA-YB-A89D-11	TCGA normal	11.4075	7.8719	11.7488	11.395	13.1696	0	7.1975	14.7452	7.3599	14.9391	0	2.7721	2.2891	7.9758	10.9666	10.4356	1.5576	10.7492	9.1363	11.3719	9.3533	7.1588	10.0556	4.2089	12.1897	14.104	6.6735	13.5003	9.9028	12.8534	6.4671	11.2723	8.3296	0	5.9368	9.4647	10.7766	6.8047	11.4878	5.0045	4.2089	11.4512	4.9144	0	6.6457	6.0255	2.2891	3.1334
TCGA-2J-AAB1-01	TCGA cancer	13.8467	4.7468	9.9351	10.7066	12.7685	1.2846	6.186	14.1174	9.0327	11.6305	0	1.9531	2.7537	6.0674	7.5957	9.5464	0	9.7309	7.8503	11.9277	9.1721	8.457	9.3221	5.0265	14.3892	13.1187	1.2846	12.7906	8.2135	13.4488	7.3763	10.08	8.171	1.9531	5.6799	10.178	13.6987	7.2995	10.8661	4.2979	3.9412	10.4361	1.9531	3.0322	6.8386	4.822	1.2846	0
TCGA-2J-AAB4-01	TCGA cancer	12.2031	5.6023	9.6521	11.8629	12.8208	0	7.9423	16.2195	8.4868	12.9549	0	2.1778	3.9163	6.0489	8.9852	10.8789	0	11.2211	8.3454	11.4373	10.0331	9.2627	10.8503	4.3494	14.6245	13.7496	0	13.6522	9.649	15.4362	7.9214	11.5543	8.9701	4.0756	8.4363	9.271	13.094	7.0761	10.9017	4.7779	5.2482	10.7608	4.5795	1.4659	9.0728	4.3494	2.1778	5.6537
TCGA-2J-AAB6-01	TCGA cancer	8.982	3.9227	9.219	10.5701	13.6378	0	5.5557	16.8899	3.3006	12.8392	0	1.4702	3.0148	4.5861	9.8315	9.7329	0	9.2696	7.5999	11.4285	8.9095	8.4578	9.7056	3.3006	5.3203	14.0337	0	13.5155	10.3292	8.3984	6.881	10.0736	7.8639	0	7.7499	11.1648	9.2613	5.8045	10.6549	3.7436	1.4702	10.6502	3.0148	1.4702	1.4702	3.539	3.7436	4.8743
TCGA-2J-AAB8-01	TCGA cancer	11.8403	6.4734	9.8439	11.517	13.3297	0	7.2525	13.0044	4.0133	13.3533	0	0	0	5.1012	8.2477	9.9449	0	9.4086	7.4653	12.5766	9.7657	7.5139	10.0476	5.6286	7.8906	13.0219	0	12.9634	10.3214	9.9929	7.4403	9.9929	9.0613	2.8195	0	11.1772	11.0071	6.9682	11.9614	4.2614	0	11.4182	0	0	5.7143	5.7143	0	2.8195
TCGA-2J-AAB9-01	TCGA cancer	11.2943	9.2861	10.2325	11.4312	12.7958	2.1456	6.6969	14.107	7.6163	11.3273	0	2.1456	0	5.888	9.3556	9.9474	0	9.982	7.5119	11.1754	9.5917	8.7566	10.0674	5.888	13.0868	13.3996	0	13.4609	9.822	14.59	7.4845	10.161	8.1032	0	7.035	8.2238	10.7881	7.1084	9.7144	4.992	3.8777	10.8456	6.3784	3.8777	8.1387	4.8277	0	4.4295
TCGA-2J-AABA-01	TCGA cancer	10.9035	4.5467	9.1301	10.6644	12.914	0	9.5362	12.5086	4.0858	11.6425	0	2.069	2.069	5.613	7.0793	8.0039	0	10.1734	7.5544	11.8366	9.4824	7.3147	9.1945	3.1683	10.8841	13.182	0	12.7294	10.2205	9.6059	7.6261	11.6781	7.0793	4.2155	4.3346	11.4056	12.5142	6.0557	10.7909	3.7849	2.886	10.6701	2.069	1.3774	8.992	4.2155	4.5467	2.886
TCGA-2J-AABE-01	TCGA cancer	11.3812	5.4875	9.5354	10.583	13.0613	2.4898	7.0255	14.4386	5.0583	12.5493	0	3.3553	2.4898	4.8431	7.4249	9.9499	0	10.2876	8.7726	12.1535	10.142	7.6067	9.7594	2.9865	12.0315	13.5369	0	13.4636	11.3082	13.1227	7.4054	10.1182	8.4011	3.3553	4.4448	11.7562	12.3014	7.5546	10.6816	4.101	2.9865	11.2602	0	0	7.1942	5.4112	0	3.6488
TCGA-2J-AABF-01	TCGA cancer	11.0329	7.7015	10.9932	10.5555	13.2514	0	6.8051	13.0836	7.6429	11.4115	0	1.0256	2.0382	6.0943	8.2648	10.2343	0	9.6999	8.3948	10.866	9.0813	9.582	10.4558	5.4758	12.5659	13.1581	2.0382	13.2309	8.9363	13.8337	7.6203	10.921	9.1825	2.6273	8.2254	10.8612	11.3291	6.8704	10.3326	5.1786	5.5414	11.0092	2.6273	1.619	7.8643	4.6926	3.3676	3.8545
TCGA-2J-AABH-01	TCGA cancer	12.6356	6.9177	10.5498	11.208	12.7372	0	6.7447	14.0891	8.4453	10.9369	7.8842	0	2.8219	5.3385	9.0924	9.6911	1.3321	10.2896	7.7884	11.4681	9.2517	9.0722	9.4866	4.0159	12.9885	13.466	0	13.5431	9.0183	14.166	8.2719	10.107	9.2264	4.3737	7.9387	10.8255	11.0722	7.8561	10.7474	4.4756	4.899	10.9358	3.3372	1.3321	7.837	3.8738	4.4756	1.3321
TCGA-2J-AABI-01	TCGA cancer	7.9859	5.9488	10.7432	10.3387	13.4528	2.0508	4.972	14.2672	1.6302	14.0043	0	1.0341	2.0508	7.6292	8.232	9.3222	0	9.6911	10.2017	10.0287	9.551	6.2161	7.3523	5.5895	6.0436	13.786	1.6302	12.9265	10.6939	7.7108	8.1651	8.8086	6.7249	5.8735	1.0341	10.9988	6.526	6.2759	12.3679	2.0508	3.0591	11.0251	0	0	3.7627	4.972	1.6302	5.6205
TCGA-2J-AABK-01	TCGA cancer	12.247	7.2203	8.8838	10.3072	12.7152	1.5857	4.908	13.8142	9.6396	11.4718	0	1.0006	2.3229	6.0456	6.493	8.5365	0	9.7694	7.6085	10.9763	9.3118	8.0726	10.1005	6.6594	13.5495	12.8435	1.0006	12.5601	9.4169	14.5756	7.6011	10.4452	9.1861	3.586	7.9842	9.133	12.4965	6.3935	10.5277	4.756	3.8084	10.9371	4.4606	1.5857	7.9319	3.908	3.323	2.3229
TCGA-2J-AABO-01	TCGA cancer	11.5767	6.1971	9.3919	10.6552	13.0133	1.9197	6.5369	15.4275	6.1971	12.0423	0	0	1.9197	6.7755	8.9555	10.0443	1.9197	10.029	7.6539	11.8781	9.7074	9.1015	9.8094	3.6009	12.2788	13.9392	1.9197	13.6559	9.5609	11.4997	7.0116	9.8316	9.2474	2.7152	7.7689	9.8578	11.7097	7.2413	10.3997	3.6009	0	11.1744	5.4179	1.9197	6.7002	3.6009	3.225	4.5402
TCGA-2J-AABP-01	TCGA cancer	6.3987	4.9792	11.9014	10.4607	13.4091	0.8683	10.2471	10.7929	0	11.5653	0	0	2.3582	4.8197	9.732	10.0931	0.8683	10.1819	7.6787	11.2952	9.1289	3.5523	8.2671	3.9101	2.105	13.5871	0.8683	13.6756	6.748	6.0126	4.6873	9.6602	7.2328	0	2.5736	7.2248	0	2.7609	9.2879	4.7769	0.8683	10.4463	0	0	2.9267	4.6403	2.105	3.447
TCGA-2J-AABR-01	TCGA cancer	12.6541	8.1371	10.7305	11.2638	13.1742	1.5149	6.6361	13.0384	10.321	13.0565	0	0	1.5149	6.6628	8.7108	9.3995	0	9.923	8.6587	11.1338	9.4035	8.698	10.4852	6.0449	13.6664	13.2685	0	12.9915	9.3095	14.9227	7.394	11.3402	8.3656	2.2374	7.877	8.0181	12.3967	6.4946	10.1019	5.3224	4.1473	10.7831	4.5418	1.5149	8.9626	4.5418	4.4219	1.5149
TCGA-2J-AABT-01	TCGA cancer	10.4602	6.7075	10.6394	10.6067	12.108	0	6.9017	12.7732	3.8252	11.83	1.5271	3.0922	3.0922	12.5054	9.6921	9.3069	2.2522	10.6994	8.0975	10.1989	9.8026	9.8357	10.3687	4.7734	7.4902	12.7863	0	13.5074	10.0429	10.7221	7.0525	11.0084	8.047	2.2522	4.1649	9.2853	13.7072	6.5131	10.3666	4.4398	2.7325	10.528	7.3137	0	6.9898	4.1649	1.5271	4.3089
TCGA-2J-AABU-01	TCGA cancer	10.1654	4.264	10.5498	11.0014	12.8762	0	6.9534	15.975	2.4733	12.4783	0	2.4733	3.3372	8.439	9.8323	10.2049	0	10.5277	8.1228	11.5227	10.1365	6.5942	9.1083	2.4733	7.4431	12.996	0	13.6587	9.5638	9.359	6.0167	10.3377	7.1967	4.5708	2.4733	8.79	11.1123	6.6606	10.6554	3.3372	4.264	12.0653	5.798	0	5.5401	5.9115	0	0
TCGA-2J-AABV-01	TCGA cancer	10.641	10.0528	8.2433	11.9865	13.1707	6.797	5.5203	10.4771	8.9389	10.4936	0	0	0	6.3685	8.5087	8.7603	0	11.0958	7.3952	9.838	10.8722	7.5603	8.4426	6.8992	14.2158	13.7248	0	12.9301	9.0541	14.3715	6.5045	8.0119	7.1684	2.3452	3.7273	8.3554	10.7164	7.2088	7.8427	0	3.7273	11.159	3.7273	0	9.3887	3.7273	0	3.1958
TCGA-2L-AAQA-01	TCGA cancer	12.015	5.0307	8.9672	10.3328	13.6218	1.3271	6.0419	15.0207	4.8157	14.2364	0	2.0065	2.4665	4.6521	7.5784	10.2458	0	10.4788	7.5555	12.5363	9.031	6.7365	9.8805	7.4095	9.6561	13.6245	0	13.6299	9.8407	11.9443	8.9095	10.8411	9.2963	4.2561	3.0951	11.2308	12.1901	8.3662	11.8071	3.3297	5.2178	11.0121	1.3271	0	4.7362	4.5629	2.0065	2.8148
TCGA-2L-AAQE-01	TCGA cancer	7.4734	6.8618	7.7592	10.7757	13.7313	2.4575	7.1474	15.4436	5.2645	11.2423	0	2.8053	3.0854	6.4815	6.9165	10.7989	0	10.1211	7.1474	11.9228	9.2252	9.6151	8.5113	3.0854	7.1474	13.3767	1.3205	13.5212	9.9416	10.1172	6.705	9.7213	6.8618	2.8053	4.127	10.1074	11.3645	5.4239	11.0751	3.6982	2.4575	11.5653	4.5523	0	5.779	5.4734	4.127	3.6982
TCGA-2L-AAQI-01	TCGA cancer	11.8027	6.9394	9.5996	11.4363	13.4407	1.4033	8.33	14.3064	8.1661	11.9084	0	2.5693	2.101	5.9511	8.2069	9.4515	0	9.5145	8.7875	12.1369	9.5466	9.6683	10.9668	4.5868	14.321	13.4509	1.4033	13.0781	9.375	15.3004	7.0148	11.5547	8.2465	3.4423	7.7692	9.7532	13.04	6.8185	10.7756	3.8238	7.2667	11.1207	6.0969	1.4033	6.6864	4.2552	2.5693	2.5693
TCGA-2L-AAQJ-01	TCGA cancer	12.6532	7.6609	9.0747	10.9165	13.7096	0	6.1027	14.0752	6.9329	12.7807	0	1.4762	2.6659	5.8587	8.8865	9.9225	0	10.3003	7.5139	11.327	9.0651	9.4686	10.0199	2.6659	10.935	13.8367	0	13.4685	7.8399	11.6138	7.9164	10.0248	7.7109	3.023	1.4762	10.1455	12.7489	6.1756	10.3988	4.2343	1.4762	11.2562	0	0	5.0478	4.9679	0	4.2343
TCGA-2L-AAQL-01	TCGA cancer	11.4911	5.9822	9.8745	10.8958	13.0846	1.688	7.2904	13.7472	8.6632	11.9171	0	0	3.3057	6.0802	8.0278	10.3624	0	10.5707	7.8022	9.6415	9.339	8.6312	9.5716	3.3057	13.8915	13.9663	0	13.686	8.9031	12.9136	6.2158	9.0853	8.0641	1.688	7.4638	11.2333	12.6002	8.3946	8.8554	2.9385	3.3057	10.3794	3.3057	4.2308	7.1394	5.0049	1.688	2.4447
TCGA-2L-AAQM-01	TCGA cancer	10.1916	4.0477	6.1162	10.9312	10.0508	0.8294	2.2882	12.5747	3.6615	11.953	0	1.7358	0.8294	4.6487	2.851	8.0841	0	10.4729	6.2981	6.354	9.4564	7.1538	10.6104	3.9054	2.9986	12.6124	4.3521	11.3621	9.933	7.1459	4.5564	8.351	8.2516	0	4.6927	8.8962	7.5858	3.57	8.2626	2.851	0.8294	9.0689	1.7358	0	3.4724	3.4724	0.8294	4.1773
TCGA-3A-A9I5-01	TCGA cancer	10.4512	5.5928	9.1136	10.2038	13.4024	0	8.7831	10.7961	7.0068	10.0147	0	0	2.0534	4.1961	7.7709	10.0558	0	10.5785	6.798	10.5301	9.7262	7.1091	9.5555	3.924	7.2797	13.3722	0	13.5132	10.4657	12.9955	6.8383	9.7918	8.4863	0	8.01	9.13	11.5064	6.7566	8.9624	4.4249	5.0227	11.2738	1.3648	0	8.6136	6.7354	4.7961	2.8682
TCGA-3A-A9I7-01	TCGA cancer	11.5174	6.8319	8.9919	10.9773	12.6921	1.2291	7.5222	12.8086	10.3182	11.1026	0	2.3314	2.6729	8.4643	11.1008	9.4373	2.9489	10.2719	9.1264	11.0632	9.6454	11.0348	10.5126	4.9342	12.2913	13.4526	1.8831	13.634	9.7047	12.9121	7.834	12.4728	8.239	2.6729	5.168	10.7428	15.2018	6.3032	10.8829	7.2691	4.9342	11.1748	6.7441	5.7395	11.1537	5.5455	7.6723	4.0986
TCGA-3A-A9I9-01	TCGA cancer	11.2668	10.02	10.3897	11.167	13.3358	0	8.3176	14.4156	7.0675	11.5293	0	2.2321	1.5105	5.1752	8.9877	10.5847	0	10.9723	7.524	12.0923	10.4671	7.8356	10.5864	6.0782	13.8278	13.2739	2.2321	13.7921	9.3848	14.8755	6.9645	10.1454	8.7104	3.3569	7.6752	12.0273	9.9327	7.8002	10.5847	4.7488	4.2847	10.6258	7.4031	4.7488	7.7638	4.7488	3.0697	5.1752
TCGA-3A-A9IB-01	TCGA cancer	10.9571	7.3879	9.9387	10.6518	13.9469	0	7.3199	15.5797	8.0392	13.8407	0	0	2.0296	6.3965	10.0138	9.2777	2.0296	9.8619	7.9876	11.9455	9.6092	8.3293	10.6994	5.4135	11.2406	13.5522	0	13.3875	9.9899	12.9174	8.3084	11.3374	7.4528	3.7368	4.9923	8.4613	10.1725	6.5228	11.8146	5.1257	7.2339	11.0429	3.5596	0	6.5936	5.5621	2.8412	2.4917
TCGA-3A-A9IC-01	TCGA cancer	12.1429	5.5819	9.5737	11.5561	14.1832	0	7.5592	14.1824	4.6117	14.3046	0	1.647	3.252	7.8398	10.2455	10.2328	1.647	11.0367	8.2865	11.919	10.1432	8.0973	9.7732	7.1026	9.6135	14.1824	0	13.9623	10.8343	11.6053	6.1131	10.4961	6.8594	4.7324	4.1743	9.2289	11.3406	7.669	11.35	4.3353	3.7856	11.5062	4.1743	1.647	7.623	5.8718	3.252	2.8866
TCGA-3A-A9IH-01	TCGA cancer	10.6237	5.7774	8.9918	11.0863	13.0641	0	6.9846	16.6444	6.3165	11.7668	0	0	2.9825	4.9066	8.804	10.5311	0	10.4452	7.369	12.0652	9.5145	9.0493	9.9647	4.3455	12.7429	15.1661	0	13.3994	9.789	13.5556	6.6695	9.9161	8.5673	2.3624	7.369	12.0657	12.439	6.5038	10.8809	4.1349	2.3624	10.6135	5.9484	2.7055	7.381	4.4403	1.9113	2.7055
TCGA-3A-A9IJ-01	TCGA cancer	7.3915	8.3778	7.3341	13.1228	9.6051	0	5.4801	10.2624	3.8167	9.2364	0	0	0	4.7054	8.0616	9.1253	0	11.1155	5.2921	7.0552	10.6143	9.0997	9.7995	0	4.0243	12.9586	0	12.5989	11.7512	10.3887	7.1469	7.158	11.2294	2.9156	2.0951	10.1422	4.6438	6.9824	8.2595	4.0243	0	9.7084	3.1104	1.6698	3.1104	0	2.0951	1.6698
TCGA-3A-A9IL-01	TCGA cancer	8.4205	4.8533	7.0544	10.0309	8.9945	0	8.83	9.4273	6.7935	10.1026	0	2.3863	0	5.9317	3.5841	9.7484	0.8841	9.9194	6.7027	8.1893	10.2974	6.2529	9.413	0	10.7951	13.8826	2.1318	12.6995	10.2208	11.7372	6.7825	9.191	11.6556	4.0198	8.298	7.5666	9.06	4.5227	9.0872	5.3485	1.4283	9.334	0	7.0996	6.7601	4.0198	3.9426	5.8911
TCGA-3A-A9IN-01	TCGA cancer	7.283	7.8856	8.2939	11.4741	11.2691	0	6.5384	10.9789	6.6392	11.7459	0	1.085	1.085	6.7334	7.1413	9.6183	0	10.5924	6.5728	9.0352	9.9916	6.2923	10.712	0	5.1603	13.7529	6.3726	12.3904	10.5851	9.0658	7.6562	9.372	11.4089	2.4556	9.8463	10.6245	7.719	6.229	8.6242	6.4852	2.1256	9.8878	4.2435	2.1256	5.3308	4.7437	4.0617	4.4049
TCGA-3A-A9IO-01	TCGA cancer	7.9241	8.4943	5.522	11.6983	8.6939	0	3.9985	8.9211	4.738	8.9681	0	1.651	1.0498	5.1395	4.4857	10.4107	0	9.4287	6.4718	7.0859	10.3879	5.2652	10.8661	1.0498	10.0993	14.8311	1.0498	12.7787	9.7861	11.0528	5.8511	7.532	11.934	2.0741	11.7988	6.7552	9.8325	5.6194	9.6214	4.4151	0	10.5867	1.651	0	5.1395	3.9985	3.0861	3.0861
TCGA-3A-A9IR-01	TCGA cancer	6.3092	3.7579	5.1156	12.3347	7.5735	0	4.2486	11.1179	0	8.3098	0	0.8343	0	6.8689	4.6595	10.237	0	9.5634	5.0489	5.7821	10.8694	7.4038	12.8764	0.8343	5.5365	12.1453	0.8343	12.3067	10.5964	5.2699	7.8333	6.3514	10.3452	3.265	0.8343	4.2486	1.3595	5.8226	8.7246	4.4167	0	10.081	2.0468	0	5.7821	1.7437	4.3628	1.3595
TCGA-3A-A9IS-01	TCGA cancer	5.9664	3.56	5.1514	11.8529	8.9957	0	2.4108	10.7675	1.0562	8.6874	6.238	1.0562	1.6594	3.6863	6.6009	10.1695	4.01	9.9255	4.5648	5.4652	10.5057	5.5	12.1953	0	3.91	14.3764	1.0562	12.4898	9.3698	6.2787	5.7228	9.5024	13.3383	0	10.0599	8.4979	8.4273	4.4975	9.807	3.4215	1.0562	9.8716	0	0	5.0136	3.4215	0	4.1036
TCGA-3A-A9IU-01	TCGA cancer	10.3703	7.6072	9.7701	10.2057	12.7897	5.7523	6.3427	15.5165	6.128	12.5835	0	2.5384	2.0726	4.6466	10.4048	9.746	1.3803	9.7188	7.5712	11.6018	9.7911	8.044	9.8674	3.7893	12.4235	13.6142	0	13.0721	9.0368	13.0556	7.5217	10.121	7.1342	2.89	5.1807	11.7481	9.9161	6.3427	11.1784	3.6114	2.5384	11.7794	5.4156	2.0726	6.5043	4.449	1.3803	1.3803
TCGA-3A-A9IV-01	TCGA cancer	7.4695	10.7947	8.6467	11.2428	11.2462	1.7856	3.8129	10.9056	0	9.7484	0	0.8607	0	3.1952	6.8786	9.6697	0	10.0082	4.8854	7.8369	9.5848	4.1142	11.1505	1.7856	3.6349	12.364	2.092	11.6175	9.5741	8.9947	5.3852	8.8103	11.5508	0.8607	9.381	9.4832	5.9774	3.1952	8.1709	3.8943	0.8607	8.9478	0	5.0002	3.7266	1.7856	0	6.2491
TCGA-3A-A9IX-01	TCGA cancer	10.9058	8.9014	9.5532	10.6081	11.7754	0	6.7007	12.2355	8.3641	11.8627	0	1.5576	2.2891	5.6875	7.6801	8.4387	0	9.5551	8.1438	10.9433	9.5038	8.3209	10.0223	5.2453	14.4093	12.7828	2.2891	12.6054	8.6559	15.5011	7.29	10.809	8.1438	2.2891	7.119	9.3098	10.7814	5.6321	10.3317	3.4221	3.4221	10.3252	6.068	4.4202	8.3852	5.4516	1.5576	5.0475
TCGA-3A-A9IZ-01	TCGA cancer	12.4233	5.4932	8.9333	11.5373	14.1382	0	6.363	16.421	2.959	14.2222	0	2.1335	2.1335	6.7283	9.094	10.2614	2.1335	10.5096	7.3838	11.3775	9.8757	6.9018	12.7097	5.4932	10.546	14.2296	0	13.8628	10.1625	13.6435	6.3024	11.2569	6.531	0	3.4808	8.6708	11.4734	7.1283	12.7271	3.4808	4.9769	11.0965	0	2.959	5.6954	4.6274	0	2.1335
TCGA-3A-A9J0-01	TCGA cancer	10.1709	4.1897	9.3201	11.4378	13.6003	0	7.0369	16.3366	1.5442	13.6364	0	1.5442	2.2729	4.9847	10.828	9.685	2.2729	9.8318	7.7525	11.8799	9.4873	9.2761	8.9414	4.5848	10.5486	14.0256	0	13.7746	8.6699	10.8188	5.9167	9.9028	7.3397	4.3337	3.4036	11.5012	11.5107	7.1188	10.2434	3.1153	0	11.7796	0	1.5442	5.4944	5.1496	1.5442	5.2975
TCGA-3E-AAAY-01	TCGA cancer	11.2109	8.0648	10.7572	10.7123	13.4203	1.4097	6.9496	13.7075	8.5777	13.4336	0	2.1089	3.2148	7.5436	8.6745	9.5883	0	10.0895	8.2877	11.1107	10.0518	8.5203	10.1623	5.9224	14.1591	13.7247	0	13.6355	8.9506	14.6912	7.0065	10.7994	8.5715	2.1089	7.3225	11.2349	12.5373	7.9535	10.1328	6.2708	3.992	10.7321	5.8824	2.5779	8.5964	5.2894	2.5779	3.4517
TCGA-3E-AAAZ-01	TCGA cancer	9.4154	5.2263	8.9886	10.1975	12.856	0	6.8519	11.5795	6.5965	11.1274	0	2.6334	2.0437	10.3832	7.3337	8.4285	0	9.4154	7.2767	11.1394	9.4925	8.1452	9.6559	1.0293	9.9693	12.9312	2.0437	12.8532	9.6447	11.7601	7.0348	10.2963	7.8391	4.1421	3.3742	11.8869	12.1988	4.5148	11.3159	3.0508	1.0293	11.0706	7.1019	0	6.8123	3.3742	2.6334	2.0437
TCGA-F2-6879-01	TCGA cancer	10.9324	4.4455	10.2837	11.0667	13.9607	0	4.6147	14.4454	4.1101	11.923	5.2501	2.2064	3.6724	4.3844	7.4095	8.3384	0	9.4635	7.2813	12.7524	7.3062	7.9046	9.8946	3.7712	9.0118	12.6005	0.9289	13.1239	7.9788	12.3713	6.4407	10.0613	8.0592	0.9289	2.2064	11.4606	11.4522	4.3205	12.2319	2.6833	0	10.5547	0.9289	0	5.2154	1.892	0.9289	5.1435
TCGA-F2-6880-01	TCGA cancer	9.7163	11.7231	9.4267	12.7137	12.343	6.301	4.653	9.3095	9.4435	10.5341	6.1456	0	1.8814	6.4413	5.6241	8.6082	0	9.7346	7.3874	11.6382	10.9272	8.2872	10.1538	6.8633	14.9502	13.5732	1.8814	13.4817	9.3693	16.3633	6.7599	8.6855	8.3239	1.8814	8.2622	5.8423	9.7071	6.1456	9.1952	5.9083	2.671	9.7969	3.8502	1.8814	9.4873	3.5531	1.8814	1.8814
TCGA-F2-7273-01	TCGA cancer	11.3032	9.229	12.3707	11.1163	12.0551	1.2819	6.5443	11.7979	9.0261	12.8454	5.5265	0.7789	1.2819	7.1928	8.0813	8.1337	0	9.5419	8.8291	10.651	8.8313	8.686	11.0719	5.655	13.2413	13.2912	3.6383	12.9881	8.7157	14.7181	6.0629	11.7069	9.5976	1.2819	8.9362	7.0364	12.7615	4.9571	10.2123	5.2012	3.6383	10.598	5.6344	0.7789	8.0466	2.5874	3.4621	1.9497
TCGA-F2-7276-01	TCGA cancer	11.1361	8.6725	11.3383	10.7324	11.7502	0	6.2708	12.51	8.2268	12.54	3.1469	1.7473	1.3626	5.5169	8.735	9.0407	0	8.884	8.0283	10.5948	8.5417	7.5962	10.5418	3.4873	12.9782	12.7571	4.6644	12.6995	8.8816	14.8108	6.5502	11.3648	9.1937	1.3626	8.7587	7.6252	11.266	5.6805	10.1159	4.7084	2.8651	10.4565	6.0829	3.6765	7.7725	3.7625	0.8365	2.5146
TCGA-F2-A44G-01	TCGA cancer	10.9655	6.7528	10.6788	10.2702	13.7996	1.6299	7.1854	15.5285	5.6201	14.8235	0	0	1.6299	5.3506	7.9915	9.7965	0	9.5446	7.8675	11.3769	9.2241	7.1432	10.5294	3.9694	11.0449	13.7915	3.5204	13.5443	10.632	11.7816	7.1217	11.1852	7.1217	4.7081	4.4561	11.6017	10.4709	6.9852	11.9734	2.8649	0	11.4446	0	3.5204	5.9484	4.1505	1.6299	4.3114
TCGA-F2-A44H-01	TCGA cancer	9.9519	8.8611	11.0496	11.2887	13.3161	2.1413	6.9118	12.2776	7.9262	11.9079	0	0	2.1413	4.9867	8.251	10.582	0	9.8	8.6689	11.2488	9.7147	6.9118	10.33	8.9632	12.7944	13.1116	4.1746	13.1353	9.738	14.3138	7.9058	10.5594	7.7081	2.9678	6.9913	7.7081	10.0892	6.5929	11.4887	3.8725	0	11.1656	4.637	2.9678	6.249	4.8224	0	2.1413
TCGA-F2-A7TX-01	TCGA cancer	8.45	9.2379	11.2858	10.6064	13.6222	2.2437	6.1944	13.5667	6.3784	10.6794	0	0	1.8036	5.4786	8.6421	9.486	0	9.1489	8.4603	10.5185	8.7081	9.2615	10.1618	5.5184	11.5253	13.4647	3.6098	13.1053	8.9989	13.1433	5.834	10.4314	8.0702	0	7.2685	8.1671	8.8394	3.995	11.4958	2.2437	4.3872	10.7258	3.2806	4.7631	6.3346	4.8897	3.2806	2.5805
TCGA-F2-A8YN-01	TCGA cancer	10.6742	3.3646	9.9868	11.272	14.0807	0	6.3722	15.0944	6.2716	11.0696	0	2.2388	2.2388	5.8278	6.9729	9.2985	0	10.5616	8.8927	12.6412	10.0362	8.2663	10.0515	2.2388	10.6018	13.8148	0	13.7134	9.5625	12.2493	5.7798	10.2452	7.1534	0	3.604	11.7745	11.6194	6.3059	10.4813	1.516	2.2388	11.4854	0	0	6.2004	3.8094	1.516	7.1344
TCGA-FB-A4P5-01	TCGA cancer	11.041	8.0847	11.0139	11.2102	12.894	2.3588	7.2648	13.0341	8.0626	11.8359	0	0	2.8468	7.8595	9.5074	10.5023	0	10.116	7.9587	11.1564	9.248	7.5614	9.9722	3.9498	12.367	13.2622	2.3588	13.0284	9.2332	13.211	7.0568	10.9476	8.8041	0	7.7531	10.6889	11.1433	6.2742	10.0131	6.3122	4.9024	10.8444	5.5996	0	7.9099	6.7598	2.8468	2.8468
TCGA-FB-A4P6-01	TCGA cancer	13.3886	7.656	10.8164	10.5434	12.9319	1.5693	7.1957	12.4227	12.0767	11.6764	5.2624	4.3698	2.3031	6.0428	9.0344	9.0016	0	9.6924	7.8774	11.0592	9.8697	9.3493	10.8885	5.1064	14.3923	12.8193	2.3031	13.1512	9.1185	15.4505	7.8282	11.1998	8.2665	1.5693	6.9191	9.3318	13.5685	6.5158	9.9057	5.0215	3.6787	10.7942	8.2939	1.5693	9.7529	5.4688	4.2256	2.3031
TCGA-FB-A545-01	TCGA cancer	12.0083	5.8052	9.0487	11.0927	13.8253	5.9722	6.3815	16.8668	5.2763	12.7885	0	2.148	2.148	6.2576	8.8484	10.7658	0	9.9354	7.3728	11.8019	10.2601	9.3436	10.3233	4.8308	12.3196	13.8212	2.9753	14.4939	11.34	13.2525	8.5902	11.4145	7.7857	0	5.5116	11.2696	10.4455	7.3118	11.1351	4.6453	4.4325	11.5593	3.8806	2.9753	6.1219	4.6453	6.049	2.9753
TCGA-FB-A5VM-01	TCGA cancer	7.6506	5.2489	10.0547	11.434	14.7434	0	6.4289	15.5807	3.0712	12.8827	0	0	0	7.4665	9.625	10.6309	1.5116	10.7765	7.7777	10.7658	9.6879	7.4964	8.013	2.7123	6.1568	14.1487	0	13.38	11.4311	7.9278	6.3655	9.7388	7.1654	1.5116	5.9563	11.6955	7.5544	5.7731	9.8702	2.2334	5.9987	11.1849	2.2334	2.7123	4.537	6.1188	4.6477	6.1937
TCGA-FB-A78T-01	TCGA cancer	13.1113	9.2306	10.4542	10.2619	13.0409	0	6.1501	13.5679	8.7023	12.1003	0	3.72	3.5429	5.3957	8.8945	9.06	0	9.9847	7.9955	10.8477	9.6303	9.5622	10.3249	5.108	13.2265	13.0461	0	13.7486	8.4988	14.7177	7.7826	10.9186	7.9429	5.1703	6.2688	9.5593	11.9402	7.0763	10.4913	4.6642	5.6789	11.3994	6.6208	2.0159	8.3918	4.7483	3.5429	1.3347
TCGA-FB-A7DR-01	TCGA cancer	12.8834	7.2151	8.2179	10.6991	12.7753	1.3712	7.5686	12.5838	8.0117	12.1698	0	1.3712	0	11.2423	8.991	9.12	1.3712	10.4037	8.0467	11.6496	9.5447	8.741	10.3901	5.0329	10.8776	13.1406	0	13.2118	10.2542	12.4726	7.0172	10.9396	7.507	3.9338	4.5371	9.3584	11.4837	5.8612	10.508	4.7219	2.5262	10.345	7.9482	2.0614	6.8684	5.346	3.7756	4.325
TCGA-FB-AAPP-01	TCGA cancer	9.2412	0	4.8345	11.0525	14.3745	0	5.6422	13.1078	6.7352	6.9467	0	0	2.8315	4.2746	4.9814	5.8856	0	10.0428	5.4537	11.3356	8.9244	6.9821	9.872	5.5974	7.2078	13.1748	1.3389	12.9631	7.6754	11.0721	6.0277	9.2228	5.4025	0	3.7264	5.0496	12.6928	0	9.7363	1.3389	0	10.7611	0	0	6.6932	4.6708	1.3389	4.3843
TCGA-FB-AAPQ-01	TCGA cancer	13.049	6.4749	8.8977	10.9341	13.3196	0	9.0033	16.5092	7.7355	14.3384	0	2.6261	2.6261	7.2873	9.9195	9.9872	0	10.1989	8.2585	11.6912	9.2923	8.5843	11.5883	7.9915	13.5555	15.2409	0	13.4954	9.5922	14.7429	6.9677	11.0895	8.3298	4.0462	5.7207	8.2826	12.8266	7.0822	11.4983	3.5042	4.4392	10.3495	2.6261	2.6261	8.049	5.0018	4.0462	0
TCGA-FB-AAPS-01	TCGA cancer	10.2319	7.4613	11.0244	11.0373	12.5997	2.3708	7.1584	12.9166	5.4857	13.159	0	1.6258	1.6258	7.4951	9.3849	9.9661	0	9.847	8.5159	11.4353	10.2738	7.4267	9.4891	3.7566	11.8677	13.294	1.6258	13.0271	10.1732	12.3447	7.3178	11.1356	8.3321	2.8596	4.8135	9.5344	9.2028	7.1372	10.2859	5.1884	2.3708	10.4194	1.6258	2.3708	7.1372	6.5993	4.9167	5.1034
TCGA-FB-AAPU-01	TCGA cancer	13.0722	4.4782	5.7773	9.826	13.5708	0	6.2505	16.3528	4.7707	11.615	0	2.25	3.2877	5.7099	7.1924	9.4114	0	10.417	7.6446	11.8665	9.2984	8.716	10.2084	5.1724	9.6071	13.2644	0	13.4565	7.4204	14.5169	7.6626	10.9464	8.0442	3.8851	5.9912	9.3629	14.3989	7.3884	10.5116	3.6171	2.5871	11.2131	1.1714	0	8.098	4.8973	3.4618	2.8602
TCGA-FB-AAPY-01	TCGA cancer	12.4537	6.5563	10.4716	11.2127	13.6574	1.5171	7.1551	14.1434	9.6603	12.2022	0	3.9907	2.7195	6.6924	9.6735	11.2082	0	10.4391	8.1019	10.9516	10.1414	9.4613	9.7379	3.9907	13.7723	13.739	1.5171	13.3645	8.8773	13.676	8.0007	10.6292	8.7583	2.2401	7.264	10.4641	13.1391	6.6924	10.3265	5.3912	4.1505	11.6125	5.0293	2.7195	8.5447	6.0883	3.0787	3.9907
TCGA-FB-AAPZ-01	TCGA cancer	11.4605	7.0131	10.5186	10.7032	13.2805	0	6.2434	16.1297	8.8125	14.2558	0	1.8758	3.546	6.2934	9.3019	8.9512	1.8758	9.6233	8.1363	11.2297	9.271	7.3087	10.0693	5.7656	12.3553	13.5741	1.8758	12.7741	9.4742	13.5256	7.8327	11.1774	7.6907	1.8758	6.5616	10.4732	11.5697	7.1818	11.9535	2.6646	4.0892	11.2409	4.2995	0	7.4028	5.7656	3.8431	3.546
TCGA-FB-AAQ0-01	TCGA cancer	11.8828	3.9975	7.9102	10.0211	13.9849	2.5827	9.8599	15.21	4.9516	12.6923	0	3.0851	3.7524	6.1471	7.612	8.715	0	10.0755	6.6555	11.8274	9.2285	6.8239	10.9199	3.0851	8.7405	13.6681	0	13.5853	9.3928	12.0096	8.5519	11.1094	6.4236	3.7524	2.5827	12.0686	10.9384	7.9973	11.1809	3.7524	5.3549	10.8039	0	2.5827	5.9281	4.6979	0	0
TCGA-FB-AAQ1-01	TCGA cancer	12.1695	6.3877	9.5624	9.8337	12.7594	0	4.6477	14.3059	8.9669	10.86	0	0	2.4627	5.2133	9.829	9.8049	0	9.0138	7.0914	10.064	8.9406	7.4049	10.1099	3.5272	13.739	13.6014	0	13.7511	9.2952	14.6825	7.6406	10.0061	7.4918	4.2517	6.5814	11.1451	10.9307	7.8713	11.4675	4.4633	3.3255	10.3349	4.5584	0	7.8337	4.0038	1.3243	0
TCGA-FB-AAQ2-01	TCGA cancer	7.333	5.0201	7.8741	9.604	12.8161	2.4575	5.1474	16.4016	6.3813	11.2784	0	1.3205	3.0854	6.2738	8.4197	10.8134	0	9.9976	6.9343	11.1378	10.0718	6.1875	9.8856	3.8558	6.0637	13.5881	0	13.2976	9.4017	7.3464	6.529	10.204	9.3463	3.5214	8.5637	11.7716	10.4102	6.5976	11.637	5.9284	2.4575	11.5197	3.5214	2.8053	4.7256	4.5523	1.9982	1.3205
TCGA-FB-AAQ3-01	TCGA cancer	11.9018	5.6205	10.1581	10.3634	13.7413	0	7.1556	14.2056	7.5294	11.9255	0	0	3.3272	5.9365	9.0853	10.4405	0	10.927	8.282	11.9199	9.4694	8.5255	10.282	3.3272	14.5238	13.5448	0	12.6382	8.8324	13.5524	7.0282	10.2287	6.5136	2.8124	5.3276	11.0345	11.5087	7.8067	10.8908	4.0055	4.465	10.6871	2.0044	2.0044	7.3005	6.1956	4.2535	5.5293
TCGA-FB-AAQ6-01	TCGA cancer	11.8341	5.2702	9.7194	11.0403	14.2922	0	7.8707	13.4433	7.8937	11.2552	0	3.0905	0	6.2514	8.219	7.3785	0	9.713	8.2007	11.8547	9.9507	7.2419	10.537	2.2507	11.5511	14.2099	0	13.548	8.8792	11.6302	6.6794	9.9342	7.9386	3.6179	5.7449	11.9192	12.4537	7.6182	11.3161	4.7715	3.0905	11.5347	2.2507	0	9.0424	5.2702	3.0905	0
TCGA-H6-8124-01	TCGA cancer	10.6542	4.2376	11.2737	10.4553	13.2777	2.9765	6.1514	16.8225	5.2518	12.9266	0	3.7406	3.2087	6.0048	9.4408	8.0339	0	8.7241	8.0033	11.924	9.4774	8.7611	10.2012	5.7338	10.797	13.4052	1.2474	12.7331	9.265	12.4397	8.0564	11.791	7.3622	2.6997	6.3097	9.6101	10.4007	4.9	12.2581	3.2087	2.6997	10.3052	3.2087	2.3568	5.8756	2.3568	2.3568	5.9416
TCGA-H6-A45N-01	TCGA cancer	11.0555	6.3164	10.7909	10.9581	12.812	0	8.2786	15.1434	9.9852	11.924	0	1.8572	3.8192	6.2681	9.5977	9.7284	0	10.5267	8.6238	11.5679	9.9203	9.3593	10.705	5.1334	13.7566	13.5068	3.1488	13.1724	9.9281	14.845	7.3073	11.0924	9.4047	2.643	9.0379	9.9124	11.726	7.2832	10	5.7405	4.4585	10.6959	3.1488	1.8572	9.5225	4.7672	3.1488	5.0214
TCGA-H8-A6C1-01	TCGA cancer	11.4845	7.7555	9.0591	11.6703	13.3038	0	10.3229	13.0278	6.3562	11.3869	0	2.8853	3.542	5.5805	7.8911	10.4091	0	9.3072	7.7836	12.0881	10.2133	8.5374	10.2339	4.7309	13.0171	13.1645	0	13.7411	9.2778	13.8146	9.2629	12.2085	8.8217	5.1323	4.8422	12.0068	11.8375	8.7593	10.3181	4.3339	9.6546	11.3127	1.646	0	7.979	5.6433	5.2977	3.542
TCGA-HV-A5A3-01	TCGA cancer	10.317	5.6101	11.3752	10.5779	15.4486	4.1769	7.7339	16.3878	2.1432	12.8134	0	2.1432	2.1432	6.9937	10.6836	10.3247	0	9.9037	9.6264	12.3544	10.114	7.3056	10.2498	4.1769	10.1051	13.4069	0	13.9093	11.038	11.6298	8.1001	10.4428	7.5877	3.8747	5.1364	11.052	11.2832	6.9142	12.2316	2.9699	10.0079	11.1398	0	0	6.6453	4.4265	2.1432	2.1432
TCGA-HV-A5A4-01	TCGA cancer	12.5372	5.0508	10.0464	10.4217	13.3511	0	7.724	14.4845	5.1131	10.9909	0	1.2994	2.4286	5.1131	7.7438	9.577	0	10.1632	8.4761	10.9784	9.5853	9.0929	10.2279	0	11.9691	12.7626	0	12.9107	9.5935	13.5292	7.5661	10.4476	8.0122	3.4891	7.0015	10.524	12.7629	7.0815	10.7477	4.2122	2.4286	10.8845	2.4286	0	8.273	4.771	1.9718	1.2994
TCGA-HV-A5A5-01	TCGA cancer	11.3785	6.5338	10.3661	10.442	12.7411	2.1357	6.48	12.6655	8.8163	11.2942	0	0	1.4315	6.611	9.0968	9.483	0	10.159	8.2438	11.211	9.5101	8.2757	10.9686	4.1678	13.9016	13.258	0	13.451	9.1581	15.4789	6.7311	11.8682	8.9707	3.6872	8.6062	9.2128	12.5652	6.2419	9.9644	5.5493	5.3832	10.5732	4.8999	3.2459	9.2086	5.496	0	3.4834
TCGA-HV-A5A6-01	TCGA cancer	10.0553	4.7641	9.6001	11.0709	14.035	1.5913	6.6388	15.0585	6.1179	11.6247	0	0	3.9158	5.8423	9.2926	10.3682	0	10.0053	8.2141	12.1217	9.3156	10.4556	9.9535	2.3296	9.0011	13.5989	0	12.6051	10.1142	11.8237	6.4188	11.2402	6.9982	1.5913	3.1784	11.3753	11.9757	6.696	10.2178	3.1784	4.257	10.8129	0	0	6.1179	4.7641	4.257	3.4681
TCGA-HV-A7OL-01	TCGA cancer	11.6548	7.9742	9.0821	11.1894	14.4055	2.5872	7.1164	15.3516	2.5872	13.0484	0	0	0	4.3948	10.1931	11.593	0	11.3872	8.4477	10.5687	9.1788	6.9799	9.2811	3.0898	10.2857	14.281	0	13.738	9.9627	10.2387	7.288	9.2158	7.5988	4.9568	2.5872	12.0053	11.727	8.4373	10.5154	0	3.4618	11.2215	3.4618	1.8093	5.2694	6.5104	3.0898	1.8093
TCGA-HV-A7OP-01	TCGA cancer	10.7858	10.3437	8.1378	8.1473	13.5568	3.8173	2.7253	10.8265	4.6624	7.5264	0	0	0	5.3979	5.8362	8.3177	0	10.9652	5.5206	9.5168	10.747	4.6624	4.8612	2.7253	3.3723	12.2661	2.7253	12.7977	8.9236	9.4605	5.0359	4.6624	6.619	2.2455	4.4317	11.0869	11.1405	10.6017	7.2354	1.5216	7.8758	11.9328	0	0	4.7652	5.3979	1.5216	0
TCGA-HV-AA8V-01	TCGA cancer	11.9174	5.7755	9.709	10.9975	13.113	0	8.4298	13.6758	8.0849	11.7857	0	2.558	3.43	6.5276	10.7124	10.266	1.3948	10.5273	8.6681	11.9486	10.3798	7.8905	10.2906	4.4715	13.3101	13.0765	0	13.3644	10.3815	14.3293	7.9004	11.0572	8.5158	3.1934	5.4386	9.4036	11.7683	6.5528	11.2749	5.4386	2.558	10.9111	3.43	2.9104	8.6738	5.8178	2.9104	5.07
TCGA-HV-AA8X-01	TCGA cancer	12.2573	3.435	7.9919	11.3936	14.0245	0	6.3427	14.4924	5.6925	10.9635	0	0	2.0949	5.3314	6.6076	10.9179	0	10.8259	7.6598	12.0947	9.4803	8.4823	9.5793	1.3983	10.0198	13.7241	1.3983	13.9541	10.1585	13.2732	6.3715	8.9514	8.3293	3.9748	5.2091	11.0417	13.3599	7.3483	10.6476	3.1984	2.0949	11.3254	2.0949	1.3983	6.4546	4.7642	1.3983	2.0949
TCGA-HZ-7289-01	TCGA cancer	13.2369	4.94	6.2893	11.3341	15.9914	0	7.4732	16.0894	3.9862	8.4812	4.6298	0	0	4.1155	9.0807	7.1352	1.3131	10.2172	5.686	13.3176	8.3028	8.7535	11.4045	2.4474	8.0675	14.4775	0	13.1154	3.3087	10.6292	6.7536	12.2887	9.0487	1.3131	3.8443	9.4792	13.2448	6.1454	10.8828	0	1.3131	11.1455	0	3.5102	6.8309	3.9862	0	3.3087
TCGA-HZ-7918-01	TCGA cancer	12.4687	9.7751	12.4841	11.453	12.9321	0.9606	4.6781	10.7291	6.9431	11.2837	0	0.9606	2.9304	4.4473	9.2218	8.8242	0	9.2286	8.8803	12.0746	8.4242	8.06	10.7594	8.2058	13.6889	12.604	0.9606	12.006	7.8213	14.4164	6.1691	11.3168	9.1824	0.9606	7.7343	6.6074	11.6088	4.6237	10.0469	5.1702	5.2797	10.6515	4.5673	1.5322	7.1105	4.1724	1.5322	1.5322
TCGA-HZ-7919-01	TCGA cancer	13.5775	6.0318	9.697	10.9145	13.3241	0	7.9457	15.6762	7.5746	12.632	0	1.7787	2.2162	5.2736	9.3146	9.0459	0	8.6945	7.7801	11.8125	8.9987	8.7444	11.4508	6.0047	12.2918	12.4898	0	12.723	8.5892	13.7256	6.4073	10.8523	8.2522	3.052	7.5929	10.4588	13.1806	4.8559	11.5031	4.4373	4.0706	10.6908	3.4229	1.7787	7.1621	3.2493	4.2656	1.1477
TCGA-HZ-7920-01	TCGA cancer	11.5193	6.8147	10.1233	10.7813	11.7344	0	7.4068	11.384	8.743	12.4734	2.5121	2.5121	1.2291	7.1375	8.0022	8.3968	0	8.7339	7.3062	9.4512	9.035	7.3185	11.3225	2.9488	10.5211	13.0468	1.5928	11.7561	9.0983	12.2328	6.0486	10.8905	10.4605	1.883	10.9501	7.1915	11.2375	3.3798	9.7903	5.8444	1.5928	10.5557	6.2783	3.1803	7.4239	4.6161	0.7417	1.2291
TCGA-HZ-7922-01	TCGA cancer	10.9361	8.6095	10.3068	11.5246	13.7776	0	8.1101	14.7677	5.0075	12.2507	6.7595	4.0516	3.5095	5.0831	10.1486	8.1892	0	9.2538	8.8665	13.0566	9.2781	9.515	10.9714	2.6309	11.1021	13.2145	0	12.9789	8.4964	12.6215	6.5355	11.3915	8.2231	0	6.4806	8.7023	11.7276	5.0831	12.3711	2.6309	8.3662	10.7206	5.155	2.158	5.5774	4.6576	0	2.6309
TCGA-HZ-7923-01	TCGA cancer	11.8887	6.8453	11.2096	10.7713	12.1637	0	7.8004	11.4601	9.5961	12.1101	5.7506	3.709	1.7069	6.7574	9.0523	8.727	0	9.2405	8.1842	10.6525	9.7758	8.3865	10.4587	5.9399	12.1133	12.1861	1.3275	12.18	8.5867	13.0615	7.6993	11.4336	8.9613	2.9623	8.8618	8.2714	11.3104	4.5635	10.201	5.6238	5.0965	10.2617	5.9922	5.3841	7.9041	5.509	2.007	2.8153
TCGA-HZ-7924-01	TCGA cancer	12.9314	6.104	8.0673	10.5077	12.9736	0	5.7756	11.1387	10.7376	10.3162	6.4382	0	0.6417	7.7519	10.24	7.3429	2.9491	9.5507	7.8143	11.0731	8.9678	8.7948	10.3543	2.4546	12.3535	12.3838	1.6964	12.3815	6.8135	14.5459	6.3811	11.8255	7.4623	2.4546	5.2037	8.4582	14.6857	5.2469	10.6305	5.9294	4.0113	10.8288	4.3651	5.5178	9.4046	3.9603	2.4546	1.4226
TCGA-HZ-7925-01	TCGA cancer	9.981	4.2817	10.0128	10.8629	13.3883	2.6147	7.6427	13.9865	2.0268	14.8195	0	2.6147	2.8379	6.3571	8.7702	9.0935	0	9.5173	8.3347	12.0104	8.7255	6.6791	10.5314	6.9301	10.812	13.3889	0	13.0157	8.8169	8.0634	6.1644	10.3854	8.563	1.6088	5.7354	11.2414	12.5429	6.1436	11.941	3.9401	2.6147	10.5463	3.6176	1.0179	7.4017	3.7333	2.0268	3.0312
TCGA-HZ-7926-01	TCGA cancer	14.22	6.9242	8.8781	10.3908	14.3458	0	6.7557	14.7122	10.9774	12.7373	0	1.6917	1.0808	5.2404	8.0756	10.0641	0	9.8278	8.4967	11.4893	9.5813	9.4309	10.8472	3.1386	13.9861	14.1473	3.1386	13.3468	9.5707	15.1113	7.6643	11.3746	7.2437	2.9432	4.7361	8.9052	14.4908	5.1972	11.6661	3.1386	2.9432	11.088	5.1972	6.1091	8.8008	4.9067	3.4643	6.9889
TCGA-HZ-8001-01	TCGA cancer	9.2628	5.8039	9.7986	10.7874	12.9664	0	7.4136	12.841	6.9365	11.7539	0	0	0.9853	7.4052	9.0176	8.7153	1.5653	9.6535	8.3325	10.3203	9.0473	7.5405	9.2902	3.2954	10.0217	13.5549	6.2376	12.482	9.3434	10.3585	6.1206	9.2208	8.8129	1.5653	8.1849	10.3214	9.8546	4.7264	9.1628	3.8793	2.2983	10.2651	4.4953	3.4326	6.6146	5.2192	1.9779	3.4326
TCGA-HZ-8002-01	TCGA cancer	11.4367	8.0775	11.372	10.2577	11.877	0	5.5835	12.5353	10.2948	12.072	2.9462	2.7801	2.1222	6.8139	8.3939	7.8709	0	8.9385	8.3389	10.824	8.8204	8.2934	10.5906	5.1101	14.0545	12.4325	2.1222	12.4255	8.6532	15.239	7.4125	11.3181	8.3575	0.8785	7.8863	6.7252	12.3204	4.9627	10.4966	4.7985	2.5923	10.7102	6.7138	0.8785	8.3352	3.0952	2.3763	0.8785
TCGA-HZ-8003-01	TCGA cancer	8.999	10.1693	11.5009	11.4093	12.1914	1.1729	6.2293	12.4783	7.3912	11.7902	6.939	1.8112	1.8112	5.4482	8.6618	8.7187	0	9.2545	8.2509	11.1577	9.9672	8.7818	10.6445	6.8788	13.512	12.839	0	12.8321	8.343	15.2774	7.4232	10.609	9.596	1.1729	8.9884	8.233	10.7648	5.272	10.5206	5.1752	3.4643	10.4563	5.4061	2.5894	7.8493	4.5597	2.8626	4.005
TCGA-HZ-8005-01	TCGA cancer	8.1229	4.2958	12.2128	9.6316	13.6879	2.2413	6.2036	15.8413	0	13.7936	7.3829	0	1.5181	5.573	12.2803	9.1299	0	9.6384	8.8731	11.7983	9.1395	7.8237	9.4742	4.4266	4.5466	14.5578	0	14.3994	10.4251	5.3927	6.7698	10.964	7.0791	0	4.7601	9.7643	6.586	5.7332	12.1848	1.5181	0	11.4088	2.2413	2.7208	3.8124	4.152	1.5181	3.0801
TCGA-HZ-8315-01	TCGA cancer	11.2445	7.7803	10.812	10.5928	12.7586	1.1889	6.8281	14.91	8.4154	13.3754	0	3.3159	1.8317	5.0441	8.6122	9.4481	0	9.3693	8.5147	12.2044	9.8271	10.2026	10.7555	6.2814	12.7457	13.69	0	12.7522	9.65	14.0827	7.6393	11.4662	8.8103	2.6133	6.305	10.6933	12.1547	5.6699	11.8911	4.1405	1.8317	10.5079	6.1576	3.1175	7.1344	4.8009	3.7864	3.9143
TCGA-HZ-8317-01	TCGA cancer	12.4649	9.8598	8.9122	11.1509	12.8688	2.5261	7.3578	12.9861	9.8412	12.3509	0	2.797	1.757	7.7575	9.9142	8.1629	3.025	9.1022	7.3889	11.4785	9.3058	8.3742	10.6094	5.6718	12.601	12.4664	3.6893	12.474	8.2444	15.0091	6.8925	11.1119	6.9352	2.1922	4.408	9.4794	13.283	5.4928	10.0993	6.2014	6.105	10.3276	4.6323	7.2492	8.7739	4.9425	3.025	5.4145
TCGA-HZ-8519-01	TCGA cancer	10.0435	6.8992	11.2297	10.6569	12.352	1.6044	8.1838	11.195	5.8782	11.7916	0	2.1379	0	6.2575	7.9258	9.2081	0	9.485	7.9928	9.4643	9.9122	8.0043	11.5917	2.6875	9.4518	12.828	0	12.6863	9.7677	11.1495	7.1547	10.7263	11.287	2.1379	11.1516	8.9705	12.349	5.9274	9.9523	5.3622	3.7273	10.5398	5.6432	7.786	8.3524	3.934	3.0845	3.0845
TCGA-HZ-8636-01	TCGA cancer	10.8832	6.0207	10.5842	10.4492	12.6435	2.8452	7.0324	14.3058	4.9006	12.5752	0	1.6145	2.3573	5.5667	9.7392	9.4342	0	9.734	8.3523	11.9692	9.3409	8.861	10.098	3.2092	10.5929	12.743	0	13.119	9.3201	12.1669	7.0881	10.7023	8.3927	3.2092	7.2917	7.9387	10.7076	5.5977	11.9001	3.2092	3.2092	10.5339	2.0332	2.6218	5.9976	3.4995	3.3616	8.4576
TCGA-HZ-8637-01	TCGA cancer	8.1423	6.7236	12.0159	10.5536	12.0727	1.2019	8.1783	10.5887	6.8013	10.8675	0	2.4728	2.9072	4.7553	10.1005	10.858	1.561	9.1628	8.3376	9.3584	9.0768	6.9145	10.0024	3.4266	6.8751	12.6825	0.7226	12.2206	7.9956	10.1721	7.4098	11.1231	9.2455	3.0272	8.8878	9.3909	11.6633	7.1173	10.2311	5.4986	4.403	12.2761	6.93	1.561	7.289	4.9193	2.4728	5.4778
TCGA-HZ-8638-01	TCGA cancer	13.3996	6.4317	7.2488	10.6366	13.1748	0	6.6517	11.4322	9.8948	11.1798	0	2.4447	1.8744	9.1856	8.0204	8.2313	0.9175	9.9029	6.4017	11.8401	10.0444	9.6391	11.4725	0.9175	13.0676	12.2058	0	12.5963	7.153	14.8918	7.206	11.1252	7.6445	3.0198	4.0098	9.9912	13.8363	5.8101	10.8744	5.1919	2.8523	10.5749	5.0049	6.8313	9.2459	5.4186	2.6628	4.2975
TCGA-HZ-A49G-01	TCGA cancer	10.624	9.2239	10.7328	10.6857	12.9753	3.7402	7.6352	14.3822	9.1806	13.2911	0	0	2.1802	6.2322	10.7193	10.4327	0	10.2163	8.7249	11.2928	9.9565	8.6944	11.1067	5.4392	15.2372	13.2707	1.4679	13.3977	8.8843	16.1714	8.0452	11.1159	8.4685	3.7402	7.6606	9.4737	11.5801	6.8108	10.8129	5.4392	3.5357	10.5512	4.6852	1.4679	9.3107	4.7809	2.655	1.4679
TCGA-HZ-A49H-01	TCGA cancer	10.0815	8.2875	9.9837	10.6141	12.3432	1.3288	7.1763	11.7885	7.6371	12.7874	0	1.3288	1.3288	7.425	7.7528	9.2462	0	10.3673	7.9598	10.6808	9.5438	7.4749	10.0836	4.8937	12.5417	12.9409	4.6548	12.6509	8.9656	13.5795	7.3994	10.7495	9.4564	3.534	8.3557	8.2306	11.346	6.2305	9.1612	4.3684	6.0774	10.3935	6.6112	5.3331	7.1303	4.2588	2.0086	2.0086
TCGA-HZ-A49I-01	TCGA cancer	12.5839	5.0552	9.461	10.8388	12.6717	0	6.5538	14.9621	8.5856	12.9521	0	0	3.1023	6.2645	9.4256	10.208	0	9.9251	8.4435	10.9729	10.1368	10.2264	12.479	4.7843	11.4997	14.333	0	13.4977	9.3479	11.9941	7.5461	10.5612	8.6754	4.3197	4.9704	10.5828	12.8594	6.4943	10.4638	3.1023	3.1023	10.0283	1.5345	1.5345	7.3753	5.6531	2.2612	2.2612
TCGA-HZ-A4BH-01	TCGA cancer	10.6718	6.5051	10.576	11.4863	13.055	0	7.7633	15.6442	5.7162	13.0462	0	2.5827	3.22	6.9936	8.8921	10.1428	0	10.557	8.0526	12.1424	8.9945	9.188	10.4985	3.6605	5.5723	13.9885	2.1134	13.2832	8.771	11.1143	6.9359	10.8911	9.0362	2.9363	8.7093	11.2055	11.9532	7.2672	10.2112	4.7875	5.4124	11.2015	6.7253	1.4134	6.1806	5.4124	3.8388	7.7298
TCGA-HZ-A4BK-01	TCGA cancer	13.1826	6.8489	10.3981	10.8814	13.4679	0	7.0399	13.9932	10.9639	11.0046	0	2.9126	2.0925	5.6431	8.155	9.3055	0	9.9301	8.7048	11.7627	9.6513	8.2891	10.5891	3.6354	13.8503	13.1617	1.3964	13.281	9.5823	13.9775	7.3307	11.0285	7.645	3.4322	4.1147	9.5762	12.7365	5.8613	10.8293	5.0725	4.3638	11.2184	3.9719	1.3964	7.9029	5.2061	2.0925	4.1147
TCGA-HZ-A77O-01	TCGA cancer	9.6522	9.5671	9.6042	11.155	13.0245	0	5.2184	14.3823	5.8327	11.3496	0	1.4043	3.207	5.2809	8.6362	9.1734	2.1022	10.0982	7.7707	11.103	9.3978	7.4827	9.7766	6.6647	12.6018	13.746	0	13.0708	9.0125	13.6126	6.5679	10.0065	7.1224	3.8253	4.6838	10.1987	9.4899	6.8409	8.8104	2.5706	4.1267	11.079	3.8253	1.4043	6.5927	3.6471	3.6471	0
TCGA-HZ-A77P-01	TCGA cancer	11.1031	6.5901	9.9621	10.6096	12.6746	1.7335	9.8022	12.0997	8.7405	11.3029	4.3761	1.7335	1.7335	11.7991	9.7111	8.6681	0	10.9393	8.0621	11.5109	9.8593	8.7444	10.4981	1.1128	12.2008	13.127	1.7335	13.1337	9.8593	13.4646	6.8593	10.5738	8.4214	2.1661	6.3846	8.3614	12.3776	5.341	9.8448	4.7322	3.192	10.4219	7.2159	2.1661	7.8747	4.1108	1.7335	2.4985
TCGA-HZ-A77Q-01	TCGA cancer	11.6388	7.1527	9.9545	10.9506	12.7417	0	6.5839	14.808	0	14.3479	0	0	2.437	7.7639	10.0477	9.8445	1.6815	10.2858	8.8598	11.531	9.2638	8.5472	11.1544	5.8679	5.8679	13.4498	0	13.0943	10.0567	10.1096	7.2183	11.2954	7.8629	1.6815	2.437	11.4191	11.9852	5.6942	10.311	4.5283	3.8325	10.8948	0	2.437	5.4967	5.8679	3.5895	4.6601
TCGA-HZ-A8P0-01	TCGA cancer	10.9376	5.9192	9.5565	10.5728	12.4625	1.4872	7.383	13.6093	8.3629	11.104	0	2.2038	2.2038	6.6466	8.3065	9.8551	0	9.7653	7.383	10.6493	9.2835	5.5816	10.9961	3.7681	11.8198	13.2925	0	13.2082	9.0083	12.9763	7.071	10.3336	8.0061	4.3811	4.3811	10.2291	10.8918	7.6906	10.0928	4.5009	4.3811	11.0981	3.5632	3.038	6.6466	4.2505	3.038	0
TCGA-HZ-A8P1-01	TCGA cancer	12.1027	3.8917	7.8752	9.2887	13.0546	0	7.5358	12.1138	6.5196	10.466	0	0	1.3437	5.0574	6.6357	7.1233	1.3437	9.8847	7.6058	11.5845	8.1883	7.3027	9.8777	3.3545	11.7706	13.134	1.3437	12.4121	7.2008	13.4118	6.9547	9.8729	7.3578	2.0272	4.4939	9.9332	10.9661	4.3919	9.6173	3.5566	7.9308	11.2574	0	0	5.8168	3.5566	3.7338	2.8384
TCGA-HZ-A9TJ-01	TCGA cancer	12.6215	3.7567	8.8649	10.7845	14.3887	0	6.8018	14.9012	7.5282	11.1128	0	0	0	6.2098	7.8088	9.2678	0	9.911	7.3914	10.843	9.0636	7.592	9.8921	3.2242	13.9518	14.1736	0	12.557	7.5444	13.1044	8.5804	11.1805	7.4784	3.2242	5.3448	9.7029	12.3518	6.8805	10.8786	4.9168	4.3057	11.2782	0	0	6.6896	4.8136	2.8597	5.7322
TCGA-IB-7644-01	TCGA cancer	11.5152	5.444	8.0301	10.2543	12.8185	0	8.7328	13.3603	7.7155	11.3499	0	0.9015	1.8496	4.6613	8.0011	8.0726	0	10.1731	7.2482	12.4618	8.5377	7.2808	10.2021	1.4521	10.9309	12.4726	0.9015	12.1935	7.3515	12.9586	5.0868	10.814	7.6547	2.1609	4.1985	10.0697	11.9212	5.8215	10.812	3.7172	11.6944	10.4824	2.1609	0.9015	6.5791	1.4521	3.1394	5.0494
TCGA-IB-7645-01	TCGA cancer	11.7363	6.504	11.6568	10.7073	12.7776	0	6.7241	13.9649	6.5927	13.265	0	2.4862	0	7.4775	9.3921	8.3415	1.7231	8.7605	8.7335	10.9219	8.5552	7.7485	10.5915	5.6245	10.8942	12.8101	3.1788	13.0283	7.4775	12.5524	7.2011	11.5954	8.4546	1.1048	7.278	9.4287	11.6023	4.7179	10.7122	4.5859	3.8884	10.4313	2.4862	2.1545	6.1996	4.1907	4.1907	2.1545
TCGA-IB-7646-01	TCGA cancer	10.6983	3.6134	12.553	10.6244	12.916	0	4.3693	13.9432	0	14.5268	0	0	0	5.4773	9.3813	8.0656	0	8.3466	8.5549	12.2079	7.4177	8.6738	10.3244	3.4375	3.7701	13.3632	0	11.5763	7.627	8.103	4.3693	10.609	6.4379	0	3.6134	10.8888	8.5495	3.6134	10.8498	1.9297	3.0043	9.7185	6.0667	0	3.4375	3.0043	3.0043	1.9297
TCGA-IB-7647-01	TCGA cancer	12.3107	7.0689	11.2822	11.9313	13.3277	0.862	9.5954	14.6414	5.8837	13.173	5.416	0	1.3978	5.8015	8.5142	10.3389	1.3978	9.2373	8.1449	11.1612	8.7625	9.359	11.0263	2.0943	9.391	13.0187	1.7877	13.0905	8.3504	11.7889	6.9014	11.0093	10.7695	0	8.2952	8.465	14.274	5.2083	10.8738	5.1761	4.0473	10.8882	6.5451	1.3978	5.4702	4.3077	2.9146	3.7293
TCGA-IB-7649-01	TCGA cancer	12.8901	7.3284	10.6158	10.6307	12.5139	0	6.4614	12.6456	10.0536	11.733	0	1.4931	2.211	6.3694	9.0023	8.1596	0	9.301	8.3157	10.9574	8.6963	9.2199	10.9348	4.9088	15.0263	12.7154	0	12.2238	7.468	15.8317	6.0118	11.0906	8.5078	2.211	8.274	7.8884	12.6867	4.9088	10.6107	4.1156	4.2593	9.5449	6.4007	2.211	8.3878	0	2.211	1.4931
TCGA-IB-7651-01	TCGA cancer	12.406	5.4602	11.5993	10.9681	13.0292	0	7.1943	13.5924	6.3258	11.574	0	0	2.1422	5.3677	10.8939	9.7912	0.7509	9.028	8.1792	10.3419	8.6133	7.4691	10.7742	3.0895	11.1697	13.0779	2.1422	12.5036	9.7041	11.8866	6.0565	10.4035	7.6566	2.3497	6.1427	10.1075	11.1569	5.217	11.446	2.9688	4.5568	11.2673	1.2423	0	5.9961	2.9688	0	1.2423
TCGA-IB-7652-01	TCGA cancer	9.5883	7.8991	9.9852	11.0461	11.9084	0	6.256	14.2252	7.5224	13.5702	6.5421	2.0171	1.7162	5.6805	8.9637	9.6443	0	10.3628	8.7909	12.2958	9.1724	8.8587	10.4408	6.4062	13.1122	13.9693	2.0171	13.1275	8.2454	14.7426	5.6805	10.3885	8.9213	3.952	7.6538	10.3239	11.5072	5.3972	10.6645	4.6217	3.3424	10.1029	4.0875	2.974	7.0282	2.2659	2.4781	2.0171
TCGA-IB-7654-01	TCGA cancer	10.059	8.7259	10.5203	10.6831	12.1922	1.9203	7.7941	12.6357	6.6751	10.4598	7.1126	0.9474	0.9474	5.1052	7.0228	10.2304	0.9474	9.8132	8.0829	10.9656	8.9373	7.9753	10.2	4.2903	13.1292	12.8964	0	13.2417	8.063	14.0521	5.8718	9.5829	8.3067	2.7159	7.7636	7.9859	12.5371	5.7276	10.7114	2.9066	3.2257	10.9763	3.6017	2.9066	7.0932	4.541	0.9474	4.9835
TCGA-IB-7885-01	TCGA cancer	11.3223	6.8158	10.3653	11.2989	12.6704	0	6.8767	15.1778	7.3965	13.4154	0	1.1465	0	6.206	9.1828	11.599	2.2145	10.4365	8.0985	11.1427	9.5198	7.7699	9.8298	3.2473	12.6435	13.1127	0	13.5096	9.3531	12.0026	5.7975	10.5283	7.0585	3.5757	4.3519	8.875	11.4778	7.4375	11.0441	3.9602	2.8214	11.1566	0	0	6.4051	3.8431	1.1465	2.8214
TCGA-IB-7886-01	TCGA cancer	11.707	5.9578	10.3849	10.4913	14.069	0	7.801	14.4194	7.4525	14.342	0	2.9349	2.6594	5.7238	8.5745	7.7837	0	9.1277	8.6858	12.3124	9.1815	8.4863	10.3218	6.9147	12.1793	13.062	0	12.4541	9.4045	12.9111	6.4716	10.8659	6.9147	1.8714	5.8947	10.0379	11.9999	4.6398	11.9021	3.5405	1.22	11.2848	1.8714	1.22	6.0762	3.1662	1.8714	6.7815
TCGA-IB-7887-01	TCGA cancer	9.9553	5.5172	10.3907	11.9506	12.8591	1.1663	7.5424	13.858	1.1663	12.3429	0	3.4535	1.1663	5.1126	9.4024	10.5726	2.5796	10.6935	7.3794	12.5043	9.6704	6.311	9.8425	2.2428	9.6119	13.2741	0	13.1788	8.2627	12.252	5.0049	10.2635	7.2905	3.8766	3.4535	8.4385	12.6143	7.3356	9.8169	2.8524	6.3555	10.4535	1.8027	2.2428	8.4385	3.8766	2.2428	5.5936
TCGA-IB-7888-01	TCGA cancer	13.0157	7.425	10.9016	11.0383	12.4332	1.3136	7.0086	12.8745	7.8627	12.5215	0	2.7955	0	6.1156	9.4435	9.2564	0	9.0815	8.6726	11.4171	8.9272	8.4019	10.7038	0	10.4654	13.155	0	12.4038	7.8534	12.3216	6.8871	10.9183	11.0953	2.4481	9.1698	8.841	12.6597	1.9896	9.6892	6.1761	3.6876	10.1498	4.2348	1.3136	5.6011	5.3084	1.9896	1.3136
TCGA-IB-7889-01	TCGA cancer	10.2444	9.3429	10.2641	11.1556	12.5326	0	6.8807	13.6367	6.4433	11.3233	0	0	1.1915	5.6745	9.691	9.6032	0	9.6432	7.9363	11.0669	9.4314	7.3467	9.4125	6.0549	12.787	13.2525	2.2785	12.8161	8.0455	13.3567	6.1095	9.1478	7.3238	1.8351	5.1565	10.5252	11.5329	5.2075	9.9564	3.7907	4.145	10.7634	1.8351	3.4946	6.6965	5.8127	1.1915	0
TCGA-IB-7890-01	TCGA cancer	10.6969	5.5356	10.293	11.1327	12.5492	0	6.9434	14.646	4.518	12.5597	4.306	0	1.359	5.991	10.6736	8.6777	1.359	8.9755	8.3372	12.0469	8.9755	9.3103	10.7993	5.4349	6.4952	12.755	0	12.6036	9.2411	9.8621	5.5356	11.022	8.6041	2.0462	8.4768	9.0197	10.6513	5.3817	11.5558	3.1417	3.7571	9.7925	2.0462	1.359	3.1417	2.0462	0	3.1417
TCGA-IB-7891-01	TCGA cancer	11.7624	9.2206	10.59	11.3355	12.7946	2.5037	6.6972	12.4637	8.0809	11.8851	3.5249	1.738	1.1162	5.5406	9.0307	8.9648	0	9.0047	8.4228	11.0786	9.1776	8.2674	10.6277	4.6738	13.5467	12.7266	1.1162	12.8703	8.1537	15.3189	6.6137	11.2912	8.8007	1.1162	8.0871	8.2342	10.8864	5.3472	10.4221	5.2619	4.0163	10.6447	5.5039	3.0013	6.5066	0	4.0163	0
TCGA-IB-7893-01	TCGA cancer	10.7388	4.6989	10.5343	10.8414	13.2433	0	5.9994	15.7462	2.0899	14.5807	5.9994	0	1.0606	2.6845	10.0786	8.8084	1.6651	8.7071	8.7908	12.3448	8.5404	8.9225	10.8406	2.6845	7.9637	12.8152	0	12.4693	9.0929	11.1793	6.5096	11.8312	7.2264	2.0899	6.4748	7.846	9.7945	3.8103	11.6961	2.0899	2.0899	10.9203	0	0	4.4349	0	1.0606	2.4176
TCGA-IB-7897-01	TCGA cancer	10.4618	7.8011	10.9604	10.9091	11.5006	0	6.5318	11.6161	9.0261	12.9371	4.296	1.4302	2.3888	7.34	7.6388	8.3126	0	8.6321	7.927	10.2761	9.354	9.0608	11.4998	1.8247	11.1622	12.7761	1.8247	11.7482	8.5851	11.4491	7.6631	11.4381	10.7009	1.4302	10.9418	7.4835	10.8071	2.9597	10.5767	6.9821	1.8247	10.3054	8.3839	3.587	7.1378	3.6853	2.1341	2.9597
TCGA-IB-8126-01	TCGA cancer	10.5145	10.602	9.7622	11.033	12.1997	2.5836	6.3083	10.8719	8.847	13.4596	0	1.4141	1.4141	7.2838	7.2208	8.216	0	9.3151	7.6375	11.2517	10.0743	9.7427	10.8447	7.1208	15.249	12.7645	0	12.6597	8.6873	16.7357	7.0319	11.2507	8.4191	3.221	8.216	5.1	10.5517	4.6989	10.3965	5.7622	3.6615	10.0743	7.0501	2.9372	9.3486	4.8729	2.1143	2.5836
TCGA-IB-8127-01	TCGA cancer	11.8227	6.6601	10.9239	10.5727	13.3581	0	7.1999	14.97	6.0094	12.6869	0	1.4162	1.8087	5.6505	9.1697	9.3091	0	9.8658	8.5818	12.1167	9.0201	9.7434	10.1934	4.2748	11.7216	13.7202	1.4162	13.1183	9.7377	12.4243	7.264	11.0393	7.5603	2.1169	5.8092	9.9558	11.5651	4.3941	11.1552	4.6553	2.9402	10.972	4.5043	0.8753	6.8804	4.075	2.9402	6.4964
TCGA-IB-A5SO-01	TCGA cancer	11.5488	7.545	10.9635	11.1897	13.3721	0	7.8119	14.6263	7.0793	13.6512	4.7421	1.2362	0	6.8441	9.9445	9.8158	0	9.8115	8.7463	12.0231	9.9103	9.1248	10.0916	3.8638	11.6994	13.756	1.2362	12.8885	8.926	12.9824	7.9449	10.3366	8.7779	3.3911	8.2955	9.9325	11.7922	5.9857	10.7092	6.0461	1.8921	10.5342	6.4333	1.8921	7.4807	6.0755	4.9462	1.2362
TCGA-IB-A5SP-01	TCGA cancer	11.8664	5.3104	8.6632	11.8068	13.8937	0	7.4946	14.1895	6.8924	10.5464	0	1.4638	0	5.1765	7.6416	11.1435	1.4638	10.996	7.4805	12.3487	9.2174	7.4518	10.5259	3.2915	11.8286	13.6262	2.1752	13.527	7.2991	13.2717	6.2594	9.8925	11.3731	1.4638	7.0539	12.3028	12.7451	6.1916	10.0563	4.6789	5.3104	11.2639	3.0059	0	6.1564	3.9132	3.7342	4.9491
TCGA-IB-A5SQ-01	TCGA cancer	10.0063	6.1225	10.2533	10.7474	12.3498	0	7.0302	13.5724	7.1769	11.755	0	2.6057	1.1838	6.6466	8.7679	10.4044	0	9.6749	8.3113	11.0922	9.4389	7.8842	10.4563	1.8251	10.5656	13.682	2.2675	13.1627	9.8159	10.5038	6.2241	10.1079	10.1113	1.8251	9.8402	8.8012	10.2786	4.9782	10.7474	4.9782	4.2329	10.5559	2.8794	0	4.3273	4.3273	2.6057	2.2675
TCGA-IB-A5SS-01	TCGA cancer	9.4167	4.8338	11.257	11.0366	13.1365	1.9076	6.7407	14.8116	1.2485	13.4337	6.3607	1.9076	0	4.2393	10.3892	10.3593	1.2485	9.4596	8.7491	12.5317	9.7124	7.143	9.7817	4.4355	6.1532	13.8792	0	13.4675	10.2817	9.2604	6.7031	9.9456	7.5449	2.3583	4.2393	10.5893	11.1889	4.9018	11.543	3.2103	2.3583	10.7151	1.9076	2.7012	2.9781	4.3407	1.9076	1.9076
TCGA-IB-A5ST-01	TCGA cancer	9.7572	7.8773	10.8709	11.6383	13.0751	0	8.6725	12.9789	1.8963	12.0288	4.9517	0	1.8963	7.3243	10.4431	10.1222	1.2395	9.7685	8.3859	11.4525	9.2927	8.7791	9.141	5.0138	7.8939	13.0483	1.8963	13.2647	8.6334	8.5728	7.1417	10.3195	7.9585	1.2395	4.2247	9.0623	10.446	6.0518	10.0919	3.8691	4.8189	10.8551	0	0	8.3198	6.1098	2.3459	4.4208
TCGA-IB-A6UF-01	TCGA cancer	11.0238	6.7731	9.3986	10.4665	13.3896	0	6.7045	16.0716	6.7731	11.646	0	2.6041	3.4803	4.6268	9.6655	9.048	1.4294	9.5366	7.9944	10.9268	8.8398	7.3082	9.3395	5.052	13.0848	14.033	0	13.7171	11.0037	14.0751	6.7506	10.3646	6.4766	2.1331	3.8626	9.9659	8.5646	6.3018	10.4509	2.6041	4.0215	11.2918	4.2947	1.4294	7.5619	4.2947	2.6041	6.2385
TCGA-IB-A6UG-01	TCGA cancer	9.8611	10.3519	8.4959	11.1807	12.4644	1.3366	5.1111	13.7327	7.2482	11.6493	0	3.8806	3.7229	6.0239	7.919	8.596	0	9.4315	7.0298	11.151	10.3535	9.4411	9.4568	6.3001	13.9585	13.2329	2.8282	13.1714	9.0755	14.9497	8.0072	10.3552	7.1274	3.3438	4.7513	11.3521	9.1471	6.7923	9.8421	2.4794	4.271	10.4589	5.0459	2.0183	8.3349	5.2905	5.9547	1.3366
TCGA-IB-A7LX-01	TCGA cancer	11.2024	5.2874	9.1205	10.3236	12.8325	3.3942	7.0266	15.6461	5.7622	14.549	0	2.7459	3.1061	4.6857	8.0524	8.2275	0	8.7516	7.3463	12.5282	10.4855	12.8434	9.3312	4.9747	11.0911	13.5484	0	13.1708	9.0855	12.6038	9.8544	10.9718	6.7489	0	3.6341	11.5849	10.562	5.2874	13.249	4.1798	3.1061	11.4144	3.6341	0	6.8711	4.7886	0	5.2874
TCGA-IB-A7M4-01	TCGA cancer	8.8742	4.5495	9.1832	10.1586	14.0675	0	4.8277	15.379	5.6314	11.8797	0	0	1.167	5.6672	8.1545	8.7793	0	9.4658	7.9298	10.6529	9.1104	8.8116	9.1771	5.7362	9.9087	13.7509	1.8035	12.7441	8.2984	12.6469	6.2187	10.2351	6.2426	3.2806	4.2044	9.2702	9.8917	5.7362	11.4732	2.5805	8.0295	10.9329	2.2437	1.167	4.8277	3.6098	1.8035	3.4546
TCGA-IB-AAUM-01	TCGA cancer	11.1824	10.9589	10.0317	11.4637	11.8893	2.7836	7.0914	10.9053	9.1093	10.8326	0	3.1453	1.5666	6.2395	7.4401	8.7635	0	9.7941	8.1373	11.4475	10.6891	8.627	10.3484	7.0705	14.0658	12.7661	4.0614	13.1452	9.0835	15.9487	7.3733	10.2543	8.5308	3.4343	7.4882	9.4622	11.3049	5.5876	10.443	6.1625	4.0614	10.5989	6.4804	1.5666	9.1547	5.4648	4.8312	0
TCGA-IB-AAUN-01	TCGA cancer	12.3703	8.5458	10.5404	11.377	12.7933	0	6.2091	14.6126	7.9877	12.29	0	0	3.8107	7.037	10.3662	9.7931	1.8506	10.272	8.3055	12.1129	9.7588	7.5597	10.4546	6.9785	13.0342	14.0513	2.6353	13.7078	10.548	14.867	7.3681	10.607	8.7342	2.6353	6.9484	11.7597	11.8703	6.1573	11.8254	5.9899	2.6353	11.3441	5.8665	1.8506	8.7691	5.6589	5.8665	1.8506
TCGA-IB-AAUO-01	TCGA cancer	11.6653	5.141	10.1121	10.6688	13.1574	1.4406	5.3373	14.5162	6.8774	11.8575	0	2.1468	2.1468	5.3972	8.676	10.2706	0	9.7335	6.35	9.5739	9.6028	7.4299	9.4164	4.5414	12.4365	13.7359	0	13.5831	9.8851	12.0616	8.4752	10.816	7.092	3.8792	4.0381	12.6218	12.1027	8.3744	11.2998	2.974	5.8473	11.0227	2.974	2.974	7.6552	5.141	5.3972	2.974
TCGA-IB-AAUP-01	TCGA cancer	9.9894	9.3374	10.4697	11.5153	12.2295	1.1557	10.1305	13.9591	3.0649	12.1635	3.5912	3.0649	1.7891	6.1987	10.1049	10.0953	0	9.4379	7.7377	10.8039	9.8865	9.4147	10.0324	1.7891	10.6787	13.1321	1.1557	12.6402	8.7384	10.8745	7.6165	11.0086	8.8191	2.2277	6.2226	9.027	11.4798	5.6822	10.7989	4.1852	6.0462	10.8858	2.5636	3.8587	6.3145	7.8723	3.4361	8.2494
TCGA-IB-AAUQ-01	TCGA cancer	12.3711	4.9533	10.0089	11.1808	13.231	3.4586	6.5382	15.1921	8.3522	12.4303	0	1.5843	2.8066	6.3029	9.2541	9.7388	1.5843	10.1115	7.7473	11.2152	9.8367	9.4358	10.545	5.4909	12.6867	13.6953	0	13.48	9.7321	13.0361	7.4	11.0872	9.0945	3.1691	8.2036	9.7116	12.2986	7.33	10.7363	4.5227	5.2085	10.4347	2.8066	0	7.6064	3.906	4.3914	4.754
TCGA-IB-AAUR-01	TCGA cancer	9.3975	8.7825	9.5128	10.6789	12.2492	0	6.5971	12.1238	4.1231	13.2435	2.3522	2.6949	0	7.8935	10.1955	10.3228	1.2441	9.6592	7.64	11.0062	10.1769	7.6301	9.2817	3.4034	8.4286	13.0883	2.3522	12.6302	8.6995	9.5074	7.9182	11.125	9.3798	2.9715	6.5346	9.6346	9.7537	4.5173	10.2979	5.765	6.4467	11.0404	4.5173	4.7552	6.7146	8.2966	3.4034	0
TCGA-IB-AAUS-01	TCGA cancer	10.9044	5.4575	11.6442	10.9023	12.6548	1.2541	6.7869	12.268	7.86	13.0943	0	2.7094	2.3661	6.6344	9.9931	9.5909	0	10.4383	9.4749	11.1746	9.0689	6.9084	9.8873	2.9865	10.6925	13.4325	0	12.8983	8.7023	11.6622	7.0049	10.8897	8.2496	2.3661	5.263	9.8596	10.4654	6.1059	9.7502	5.155	4.3499	11.0557	4.7718	1.9147	8.7071	5.0382	4.3499	3.419
TCGA-IB-AAUT-01	TCGA cancer	11.9771	8.2663	11.2931	11.0792	12.7447	1.6069	7.5949	12.9578	9.5661	13.4268	0	4.279	0	6.2991	9.5346	9.5892	0	10.2114	8.5444	11.3371	9.8385	9.9047	10.8822	4.8896	14.4073	13.8402	1.6069	13.305	9.5186	15.5627	7.9092	11.7302	8.6139	1.6069	8.2853	7.564	12.2456	7.1094	10.2139	3.9375	2.8355	10.596	5.5867	5.1611	9.1439	5.3895	2.3482	4.279
TCGA-IB-AAUU-01	TCGA cancer	12.329	5.6533	9.0812	11.1194	14.5554	0	7.2935	16.0423	8.0627	13.5609	0	1.572	3.6824	4.7361	9.8463	10.1059	0	9.9931	8.3686	12.3217	9.3621	11.4394	11.091	6.3206	13.399	14.0599	0	14.2031	10.4694	14.542	7.7153	11.7156	8.9664	4.9353	7.1998	10.2624	12.8065	6.7222	11.2837	2.3063	5.4728	11.6418	5.1905	0	7.688	4.7361	4.0691	5.8137
TCGA-IB-AAUV-01	TCGA cancer	9.6786	6.6627	12.2451	10.6231	12.5778	1.0476	7.7868	11.0838	6.8611	11.3381	0	2.6635	1.0476	6.9878	9.759	8.835	1.0476	9.5366	8.8417	11.2313	9.2203	7.1265	10.1851	1.6481	10.4795	12.8979	2.8881	12.5066	9.4773	11.4994	6.9756	11.239	9.1215	1.6481	7.8615	6.8208	10.6616	3.6711	9.4988	4.7907	3.5449	10.5115	5.1354	4.4817	8.0821	5.7066	2.8881	5.045
TCGA-IB-AAUW-01	TCGA cancer	12.058	8.3622	9.5061	10.5538	11.8291	0.9703	7.1978	11.4056	10.6352	11.6383	0	2.5351	2.7561	6.9517	8.0899	8.4637	1.5452	9.6054	7.5476	11.0531	9.383	9.5676	10.4763	5.1511	14.6416	12.6683	1.9552	12.551	8.7313	15.2835	7.0594	11.1354	8.8012	3.1167	8.4479	8.4832	13.1013	5.7484	9.8942	5.9853	4.5275	10.383	5.4332	3.8509	9.3558	4.8001	2.5351	4.4662
TCGA-L1-A7W4-01	TCGA cancer	5.8445	2.0089	11.0459	9.1436	12.6507	1.0059	5.0558	15.6936	4.0111	12.5216	0	1.5928	1.0059	7.4629	8.7122	9.5255	0	9.1281	7.0341	11.78	9.7766	9.6484	7.8759	5.2594	6.2405	13.3803	1.5928	12.3616	8.6912	8.1716	7.5816	10.4148	6.641	2.0089	4.4035	9.5176	11.0342	4.6552	10.6366	4.0986	2.0089	12.1529	2.0089	0	3.1804	2.0089	1.0059	8.574
TCGA-LB-A7SX-01	TCGA cancer	9.0886	7.3354	11.6077	11.3613	13.5494	4.0432	8.0226	14.2709	5.4804	11.4092	0	2.385	3.4403	6.8282	6.8635	9.8657	0	9.6875	7.1759	11.9564	10.3985	7.6504	8.6161	1.2678	9.4899	13.5567	0	13.365	10.3228	10.997	7.7855	9.9002	8.1061	4.2707	4.9338	12.4204	12.7823	8.2465	10.5071	7.5347	3.4403	11.7857	2.385	10.9068	9.5039	4.3723	4.9338	5.4804
TCGA-LB-A8F3-01	TCGA cancer	11.1518	9.0354	7.7961	10.4896	12.9416	0	9.4507	13.4089	5.7228	10.7881	0	0	0	5.4266	6.2858	9.3797	0	10.3557	7.3023	9.1818	9.5267	9.1956	9.0277	6.65	11.8266	14.0486	0	13.3883	10.9315	13.5313	7.1961	8.2454	5.8683	1.2632	4.3649	8.3849	11.5664	6.7472	10.8551	1.2632	1.2632	11.1048	0	0	6.67	6.989	6.0316	3.233
TCGA-LB-A9Q5-01	TCGA cancer	10.5652	10.9156	9.2667	11.5833	12.4872	8.2401	6.2659	13.4697	8.0795	12.7596	0	0	1.7866	4.6725	6.89	9.3175	0	9.7039	8.2401	11.5329	10.1238	7.4907	10.0085	6.9484	14.0603	13.2699	3.433	13.0145	8.5446	15.2679	6.479	9.909	7.5102	3.0618	6.6647	9.9309	9.6696	5.7788	10.005	4.6725	2.5607	10.5178	6.1211	0	8.5446	4.1819	2.5607	0
TCGA-M8-A5N4-01	TCGA cancer	12.0905	4.6198	11.4587	11.2064	13.3428	0	7.9083	15.9409	0	13.26	0	3.8558	2.9522	6.4134	10.4815	12.5666	3.4736	10.525	8.8642	11.5891	9.5094	7.0851	11.139	2.9522	8.7892	13.8976	2.9522	14.343	10.1926	9.5161	7.7136	11.2228	7.4885	3.8558	3.8558	11.6629	11.0638	9.1474	11.3696	3.8558	8.9254	11.1899	0	2.1275	6.7205	4.1577	2.1275	4.8051
TCGA-OE-A75W-01	TCGA cancer	10.1863	6.1415	9.8078	10.1057	13.356	0	7.971	13.7534	4.0719	12.3052	0	1.3683	2.0578	5.4498	7.6686	9.6	0	10.723	7.5396	11.3032	9.8773	5.4498	8.9636	3.5936	11.0175	13.8426	2.0578	13.5538	9.3326	10.9942	6.0411	8.8195	7.6686	2.5223	2.5223	10.8607	10.9931	7.8576	9.3112	2.5223	9.74	10.0659	0	0	4.7174	4.5326	2.0578	6.6757
TCGA-PZ-A5RE-01	TCGA cancer	11.5544	3.8646	11.0376	10.9879	14.2335	0	6.9437	15.4993	4.6288	14.503	0	0	0	4.1666	9.8215	10.2964	0	10.6577	8.534	11.6865	9.1865	6.7527	9.7352	6.0321	11.0538	14.1832	3.4822	12.9103	9.7466	11.5898	7.2147	10.1252	8.0802	2.9604	5.3819	11.6374	12.1775	6.8619	11.5081	2.9604	5.5994	11.2055	0	2.9604	6.2406	4.5264	0	4.6288
TCGA-Q3-A5QY-01	TCGA cancer	10.1109	8.9707	10.2219	10.8434	12.2546	0	7.0544	13.2386	3.5228	13.1633	0	1.3214	2.4587	7.6891	10.5878	11.0655	0	9.7073	7.6996	9.5049	10.2839	7.6996	8.5069	5.4749	6.1284	13.0628	2.4587	12.558	8.4829	7.8193	7.6786	11.0776	8.3567	1.3214	3.9992	8.5246	8.4085	6.6856	10.1148	2.4587	6.2183	11.1612	0	1.9993	7.1335	8.049	5.6138	2.8066
TCGA-Q3-AA2A-01	TCGA cancer	12.8504	2.7119	9.2762	10.4398	13.092	1.9169	6.6573	14.333	7.4585	12.679	0	0	1.9169	4.5365	9.0149	9.4918	0	9.4974	7.8014	11.6938	9.3394	7.7465	10.375	4.9789	13.77	13.1736	2.7119	13.3744	10.693	12.8041	9.0904	11.9471	7.63	6.8776	1.9169	11.9582	12.0545	5.1006	11.4819	3.8953	3.2216	11.4819	2.7119	0	6.247	5.5907	0	0
TCGA-RB-A7B8-01	TCGA cancer	12.0927	5.5696	10.6548	10.6451	12.5461	0	6.5267	13.3075	4.9727	11.7054	0	3.3134	3.3134	4.3695	8.6937	9.1448	0	10.0198	7.9106	11.0315	9.7411	8.3742	9.3366	1.4793	12.3069	12.6625	0	13.2594	10.1594	11.7967	7.0588	10.9333	7.7992	3.936	5.8185	10.5775	12.9916	6.8951	11.3369	4.0954	1.4793	10.8008	3.0273	0	8.3268	5.0526	2.6701	1.4793
TCGA-RB-AA9M-01	TCGA cancer	12.1998	5.4613	8.4164	10.7531	11.9558	0	6.6946	13.065	9.0747	12.7138	0	2.6006	1.8208	4.7863	7.5085	9.3486	0	9.8221	7.9316	11.077	9.2135	9.3818	10.5365	4.9724	13.8884	13.3426	0	12.9705	9.6756	14.3518	7.171	10.773	9.5448	1.8208	9.2135	9.9477	12.571	6.9375	10.8384	5.0294	2.2628	10.898	3.1041	2.8742	9.2043	5.655	2.6006	2.2628
TCGA-RL-AAAS-01	TCGA cancer	12.0095	7.8139	9.4789	10.95	12.3716	1.29	7.8139	11.3632	8.5686	11.6167	0	0	1.29	6.0133	9.2203	10.0405	1.29	9.8794	7.7668	10.5281	9.3977	8.0447	9.41	5.6889	14.0899	13.2854	0	12.9101	9.014	13.8198	6.7543	9.5333	7.482	1.96	6.3046	8.3496	12.1363	7.3855	8.8564	1.96	3.0403	10.1819	4.5925	4.0788	8.5686	5.8781	1.29	1.96
TCGA-S4-A8RM-01	TCGA cancer	13.2333	6.3487	8.8792	10.3339	12.892	1.4021	6.024	12.8438	7.7889	11.431	0	3.2039	3.6439	5.6042	6.9567	8.8069	0	10.239	7.689	12.8547	9.9561	6.9567	11.3723	3.822	13.9435	13.298	5.6521	13.6959	7.0845	14.4536	9.3943	11.4948	8.714	5.3373	6.9757	11.3812	14.516	6.2894	11.1389	3.6439	2.9206	11.1263	2.9206	0	6.1628	5.0814	4.4827	1.4021
TCGA-S4-A8RO-01	TCGA cancer	10.2671	3.5089	9.336	9.7025	13.122	0	5.4601	14.678	5.2512	12.6275	0	0	1.988	5.5542	8.9598	9.674	0	10.5168	8.2671	11.208	9.336	6.3935	9.7897	2.7936	11.0694	12.9501	1.988	13.4612	9.4259	12.3555	7.164	11.0504	8.7017	3.0733	6.1135	10.1325	9.0833	5.95	10.0681	3.3075	5.7656	11.2923	4.3423	0	5.7257	3.5089	3.3075	7.1935
TCGA-S4-A8RP-01	TCGA cancer	11.5301	7.3109	10.5273	10.4961	12.2548	1.4119	6.8939	13.205	8.3363	11.37	0	3.6583	2.5808	5.8447	9.2381	9.4619	0	10.0233	8.1294	11.9326	9.8394	8.8592	10.4845	4.2682	13.2217	12.8553	1.4119	13.1	9.3743	14.4509	7.9472	11.3127	9.4517	3.8366	8.2044	10.8373	12.1427	7.1515	10.8294	4.6956	3.2179	11.018	2.1116	2.1116	7.3408	4.4977	4.4977	0
TCGA-US-A774-01	TCGA cancer	12.0396	8.5634	10.2598	10.7859	12.685	1.1045	6.3491	13.5853	10.1399	11.5562	0	2.4857	1.1045	5.8421	8.7132	10.156	1.1045	9.993	8.1899	11.2408	9.5811	8.3612	9.7467	5.0026	13.3444	13.1687	0	13.2087	9.2865	14.7548	6.785	10.2172	7.7008	3.505	5.2407	8.2835	12.5134	6.8583	9.8546	4.5145	2.9822	10.7689	4.0963	0	7.9154	4.7791	1.1045	1.7227
TCGA-US-A776-01	TCGA cancer	10.4932	5.0218	4.1912	10.6491	14.4815	1.0113	6.7905	13.4784	5.6659	8.9263	0	0	0	3.6056	5.6945	5.4143	0	10.5253	4.5451	11.6432	8.8522	8.6735	10.1232	3.8283	4.4809	13.2148	1.6	12.2006	5.0662	8.5577	6.2317	9.7504	8.8201	1.6	5.3439	9.9709	11.6883	4.2693	10.4019	2.6037	1.6	9.868	0	2.8267	6.8678	3.6056	1.6	4.9287
TCGA-US-A779-01	TCGA cancer	11.5581	5.5385	7.1026	10.6455	13.4528	0	6.71	14.282	7.7887	9.994	0	1.4953	2.2136	5.9739	7.9671	10.7065	0	11.0426	7.3153	11.76	10.1243	9.7986	9.3613	1.4953	13.5455	13.4825	0	13.7151	9.0309	14.097	8.2603	9.7748	8.7122	3.5747	6.5229	12.1391	14.069	8.1991	9.9119	4.6235	1.4953	10.9554	3.7797	1.4953	8.0387	5.4809	3.049	0
TCGA-US-A77E-01	TCGA cancer	13.1286	4.8088	9.7006	10.5403	13.0629	0	7.1243	14.5051	8.6787	12.5256	0	2.9555	2.6011	6.0995	9.4692	9.8132	1.4272	10.7515	7.7517	11.3935	9.7382	8.1708	11.0297	2.1304	13.1027	14.0392	0	13.9821	9.671	13.5015	6.8136	11.0366	7.2735	3.2397	4.8932	11.7603	12.8387	7.6217	11.0789	3.8593	3.4771	11.1145	0	0	7.8072	4.8088	1.4272	7.1416
TCGA-US-A77G-01	TCGA cancer	12.3245	7.1774	9.0587	11.7857	13.0683	1.5571	7.986	14.7208	7.7197	10.2	0	3.8677	2.7714	5.7916	7.5655	10.0308	0	11.157	7.2711	12.9672	9.3905	8.2013	10.6189	4.8174	12.8327	13.777	0	13.8197	8.0614	13.6881	7.6376	9.9928	9.8961	6.0671	4.8174	11.866	12.2268	7.4896	9.7734	4.6035	5.981	10.9114	3.8677	1.5571	7.8346	4.3523	4.2081	6.8772
TCGA-US-A77J-01	TCGA cancer	12.488	8.998	10.5523	11.3293	12.5383	0	6.8848	11.9131	8.8522	12.8038	0	0	2.257	6.395	10.7314	10.4604	0	10.0946	8.0008	10.4797	10.0334	7.9466	9.0708	4.1707	13.1449	13.4571	4.7792	13.263	8.9436	12.4917	7.195	10.4092	9.1304	3.0976	6.9958	8.7032	12.7243	6.5191	8.9492	4.4455	4.9653	10.6691	2.7376	5.2059	7.7196	7.4657	2.257	1.531
TCGA-XD-AAUG-01	TCGA cancer	11.2302	7.245	10.7261	10.8748	12.8663	1.5641	8.0825	12.4925	8.9258	12.6506	0	1.5641	0	6.6272	8.2024	8.7921	0	9.8063	8.6932	11.5985	9.7809	8.3739	10.5395	4.4936	11.9027	13.6165	1.5641	12.6972	9.4545	12.5071	7.5909	10.9623	10.3834	3.431	9.6639	8.5348	11.6945	5.2549	9.868	5.9464	5.9915	10.4291	6.9801	0	7.0457	4.6138	3.1421	2.2969
TCGA-XD-AAUH-01	TCGA cancer	10.2435	7.4996	10.3712	10.6685	12.367	0	7.4773	13.0686	8.2222	13.2136	0	0	1.2536	9.6534	9.4571	9.5128	1.2536	9.8695	7.4773	10.3268	10.0271	8.5605	10.7109	4.771	8.9559	13.5017	3.2182	12.6946	9.2398	10.1126	8.0819	10.611	10.5576	1.9141	10.3651	9.4313	10.6575	5.817	9.8173	6.3694	4.8423	10.9945	4.771	2.3654	6.105	6.5075	3.8918	0
TCGA-XD-AAUI-01	TCGA cancer	10.9027	7.8076	9.831	11.2402	12.7819	1.4699	7.3562	16.0015	6.9232	13.1349	0	0	1.4699	7.2258	10.0966	10.2044	1.4699	9.926	7.6639	10.4651	9.9154	8.3828	9.9181	4.9585	11.9966	14.3744	0	13.6773	10.0707	12.699	6.7202	10.8386	9.0457	4.0816	7.5321	9.318	11.8376	7.1559	10.1936	4.8739	7.6764	11.0425	5.2545	3.0144	7.6888	6.13	2.6577	4.4752
TCGA-XD-AAUL-01	TCGA cancer	11.2903	6.335	10.7614	10.6824	12.3524	2.0666	7.8887	14.2403	7.5139	12.215	0	1.3755	2.532	5.4611	7.0762	10.1379	0	9.7	8.0536	12.0903	9.2791	6.9329	10.0099	3.6043	12.5863	13.3754	0	13.2207	9.5331	12.5836	7.746	11.1032	8.2016	3.4015	6.2162	12.6744	10.9289	6.7738	10.6556	3.782	3.1655	11.784	1.3755	1.3755	7.1099	4.3316	0	1.3755
TCGA-XN-A8T3-01	TCGA cancer	11.7677	7.335	10.7782	10.6895	12.3845	1.3991	6.5343	15.7945	9.089	11.3303	0	2.0958	2.9163	6.2226	8.7148	9.1443	0	10.0833	8.1174	11.1907	9.8677	8.4967	10.0346	4.1188	13.5931	13.6093	0	13.2749	10.24	14.3868	6.6328	11.0541	8.9669	2.9163	7.3782	7.2288	11.0816	6.3727	9.565	3.976	2.5636	10.5213	2.5636	1.3991	8.5544	4.5803	4.5803	5.145
TCGA-XN-A8T5-01	TCGA cancer	10.8532	6.8661	7.1463	10.3834	12.4678	1.3578	8.356	12.1996	6.6361	13.2717	0	3.5778	1.3578	7.5588	8.2265	10.5744	1.3578	9.6985	7.2829	10.6633	9.9288	7.0303	9.2278	2.5081	10.0864	13.2799	2.0447	13.1171	9.0773	11.7114	6.9954	10.8174	8.5489	2.0447	7.9355	10.4348	10.9848	5.7586	9.9676	4.8645	4.3041	10.6826	7.0475	1.3578	7.3808	6.2483	4.1852	0
TCGA-YB-A89D-01	TCGA cancer	11.2119	5.6762	10.2294	10.9849	13.3547	1.5144	6.7885	15.371	6.5521	14.1594	0	0	1.5144	5.6762	9.1338	10.3097	0	10.5679	8.3484	12.0706	9.5277	8.1739	10.8288	4.9406	11.2608	13.6543	5.1053	13.2314	9.148	13.0698	6.5521	10.8708	8.9347	1.5144	8.8789	10.4272	11.6288	5.3871	11.5163	4.8506	5.0253	10.8837	4.8506	0	6.4332	4.5411	1.5144	1.5144
TCGA-YH-A8SY-01	TCGA cancer	9.9248	4.3519	11.3701	10.9806	13.9632	1.7771	6.8466	15.1681	2.5496	14.0751	0	0	3.05	4.5139	9.9139	10.1785	0	10.3653	8.6051	12.4565	10.3002	6.8158	9.2302	5.2254	7.7779	13.6735	0	13.7626	10.7801	7.9993	7.8094	10.8614	7.4969	3.4208	4.1693	12.2527	10.0817	6.4256	11.5688	3.9602	6.6858	10.8595	0	0	2.5496	4.1693	1.7771	5.1286
TCGA-YY-A8LH-01	TCGA cancer	12.6906	7.4983	7.5519	11.7743	14.0612	2.6176	9.0548	16.0926	4.0366	12.0807	0	1.4396	3.2573	5.3357	8.6252	8.8559	1.4396	10.267	7.1262	11.9581	9.0361	9.1879	9.7406	3.2573	10.5534	14.1466	1.4396	13.8876	11.3398	13.3051	8.3728	9.772	7.7713	4.992	5.6628	11.8862	11.8585	7.4845	10.6193	2.1456	5.6628	11.4959	4.3101	0	6.4366	4.992	5.6628	0
TCGA-Z5-AAPL-01	TCGA cancer	8.5604	9.532	9.3465	10.7413	11.8104	0	4.6857	12.8237	0	14.1124	0	1.2474	3.2087	6.3345	10.4109	10.5189	1.2474	8.9533	6.623	9.4003	10.1945	5.9416	9.1122	5.7338	6.8462	12.4185	1.2474	11.7116	7.4441	7.4096	8.4053	10.8845	8.5813	1.9062	3.5842	7.9878	7.4212	6.0652	10.5523	1.9062	5.0866	10.7378	0	1.9062	2.6997	8.5124	5.4462	3.4086
TCGA-HZ-A9TJ-06	TCGA cancer	11.4729	9.379	10.3073	12.0286	12.6886	0	5.8781	14.2422	0	12.44	0	2.7616	1.29	6.6951	8.5183	10.205	0	10.3638	7.5614	10.8268	9.6854	6.7543	9.6339	6.137	10.6744	12.8496	0	12.1171	9.4283	10.0969	8.5576	9.8772	9.9758	5.4234	6.7151	11.5667	9.9675	7.8774	10.6171	1.96	2.4157	11.1142	5.374	4.9705	5.6057	4.0788	2.4157	4.1972
GTEX-111CU-0526-SM-5EGHK	GTEX	6.7477	11.5909	6.9609	11.7546	10.2227	5.9054	4.8835	8.0199	5.9941	7.4895	5.1384	3.3931	1.5366	5.2142	4.3228	6.4035	0	8.2535	4.8835	10.4651	10.6178	4.4537	9.1914	8.5528	11.3537	11.9427	0	12.1446	7.1466	13.8025	6.4035	7.9328	7.067	0	4.0187	5.2863	6.3028	4.5737	8.3492	3.6331	0	9.7771	3.3931	0	8.3906	2.2637	5.1384	1.5366
GTEX-111YS-1226-SM-5EGGJ	GTEX	7.2726	9.6152	6.9352	11.3237	9.449	0	4.6811	7.7879	6.033	8.5197	3.3899	4.6811	2.2609	5.2108	4.3194	6.5241	0	8.6412	4.5703	10.2146	10.4809	5.2108	8.8274	8.2228	11.5144	11.672	0	11.964	7.6853	13.6431	5.9019	8.0058	7.5458	2.7419	4.6811	5.1349	5.4169	5.6528	8.2044	3.102	0	9.6047	2.2609	0	8.7596	0	0	2.7419
GTEX-1122O-0726-SM-5GIEV	GTEX	6.3173	10.6064	7.1227	11.509	9.4526	5.6256	3.8578	7.5867	4.3308	8.1058	0	4.4837	1.7003	4.9187	4.1597	6.1673	0	8.6652	5.1188	9.8665	10.7527	5.8104	8.824	8.8096	11.741	11.6755	1.0874	11.5218	7.7235	13.1664	6.4715	7.202	7.3585	3.1496	3.6146	4.6219	5.6256	5.4877	7.8056	3.9656	0	9.3469	2.7278	0	8.246	1.7003	1.0874	0
GTEX-1128S-0826-SM-5GZZI	GTEX	7.4316	9.7584	7.2068	10.6172	10.6696	2.3653	4.349	7.9904	5.8518	9.5558	0	1.2535	1.914	6.1894	3.7504	6.3449	0	8.2746	5.5013	9.8905	10.1374	5.7064	8.3922	7.3605	12.6228	11.806	0	12.4231	7.893	14.7596	5.952	8.4274	6.5292	3.5938	5.0372	5.4103	5.8518	5.209	8.3191	2.7086	0	10.3604	4.0203	0	8.9558	2.9857	4.5328	1.2535
GTEX-117YX-0226-SM-5EGH6	GTEX	7.1553	10.965	8.5453	11.4601	11.1489	4.9206	2.9084	8.6307	6.5998	9.8382	0	2.9084	1.3934	5.2638	6.6935	6.5506	0	8.6366	6.0812	10.3088	10.402	4.667	8.683	7.7749	10.0937	11.6125	0	11.7887	7.8783	13.6998	5.2638	7.9079	7.4385	1.3934	5.5904	5.5904	6.3349	5.1361	8.4678	3.1914	2.556	9.5867	0	1.3934	8.4343	0	1.3934	0
GTEX-11DXX-0926-SM-5H112	GTEX	6.3137	11.8225	7.5377	11.699	10.3656	1.3449	4.0357	8.3141	4.6804	8.3823	4.8441	4.3938	0	5.513	3.7356	6.2568	0	8.5926	5.1868	10.2984	10.8309	5.4635	9.0728	8.7297	11.566	11.641	1.3449	12.0528	7.8677	13.7287	5.6072	7.6526	7.2762	1.3449	4.4958	5.513	5.7378	3.3563	8.2425	2.4907	0	9.8534	2.8401	1.3449	8.0631	2.0287	4.4958	0
GTEX-11EQ9-1026-SM-5H134	GTEX	6.2067	10.985	7.4858	11.1032	9.1734	0	4.3587	7.8124	4.3587	7.3543	4.0542	3.6679	1.2023	4.8887	3.6679	6.8517	0	8.4922	4.9507	9.9624	10.7567	5.7641	8.6454	7.804	11.3381	11.2077	0	12.0986	8.6218	13.9308	6.1013	7.829	7.5473	1.8489	5.1751	4.4474	5.7982	4.2642	8.4499	4.61	0	9.7715	1.2023	0	8.5929	1.8489	1.8489	2.2937
GTEX-11I78-0626-SM-5A5LZ	GTEX	6.7999	8.605	7.5946	11.0355	10.4137	4.5756	5.2882	8.0219	6.0796	7.5366	0	3.3949	0	4.8854	5.0602	7.0892	0	8.4875	5.7115	9.8817	10.539	5.3568	9.4969	7.5366	12.1441	11.6581	1.5379	12.3332	8.626	13.9518	6.8952	8.0738	9.0453	3.1069	6.872	4.4556	7.8057	5.2882	8.7963	5.6027	0	9.5007	2.2653	0	9.5961	0	3.3949	1.5379
GTEX-11ILO-1526-SM-5A5KZ	GTEX	6.9129	9.9706	7.694	10.1314	9.7015	1.1502	4.5951	7.8773	5.4886	8.9964	0	3.2534	1.1502	5.6723	4.4416	6.759	0	8.302	4.8603	9.9315	10.2789	4.6661	8.7813	8.5285	11.0097	11.1952	3.7218	12.1565	8.0924	13.3549	6.4921	7.9431	6.5682	2.5552	3.8493	3.8493	7.5513	6.2362	8.8928	3.427	0	9.9846	1.1502	1.1502	7.8317	2.8272	2.2198	0
GTEX-11LCK-0226-SM-5A5M6	GTEX	5.6525	10.7477	7.0132	11.5316	9.4241	4.72	2.7299	7.1906	4.9995	8.6577	4.2714	3.441	0	5.3871	4.1621	6.1004	0	8.8238	4.9995	9.9975	10.4334	4.7951	8.4699	9.2877	11.263	11.6876	1.2682	11.5219	8.0619	13.4498	6.7366	7.9431	7.4796	4.373	4.9345	4.373	5.3871	5.0617	7.5572	4.1621	1.2682	9.602	3.2405	1.2682	9.1079	2.7299	4.6407	1.9325
GTEX-11NSD-0526-SM-5A5LT	GTEX	6.6702	11.4032	6.3369	11.4188	9.6578	3.7661	4.2636	7.7502	5.7609	7.3652	4.5491	3.6094	0	4.9266	2.379	5.4269	0	8.5667	5.5613	10.7941	10.8608	4.9266	8.2721	7.5705	11.2827	11.0433	3.9075	11.9258	8.2457	13.8638	5.4269	7.4486	7.5053	4.5491	3.4335	4.9266	5.2786	4.7121	9.1716	2.379	0	9.9033	1.2634	2.723	8.4092	2.723	4.3652	3.0006
GTEX-11ONC-0526-SM-5BC57	GTEX	6.7749	11.9495	7.8651	12.0431	12.7481	3.4716	2.5962	7.7849	5.2799	11.9412	0	1.817	2.5962	4.5674	5.183	6.2612	0	8.5487	5.8836	11.3885	11.1091	4.2222	9.3432	7.3217	11.5802	12.2327	4.2222	11.9751	7.3443	14.3507	6.4395	8.6152	7.5132	0	5.9439	4.9672	5.6856	3.7673	10.0849	3.0993	0	9.5757	0	0	8.0413	2.5962	4.0126	0
GTEX-11P7K-0526-SM-5BC5I	GTEX	6.7583	10.6434	7.7688	11.2293	9.5592	3.9274	3.5031	8.5185	4.6006	8.4021	0	3.5031	3.1299	5.5307	4.2549	7.081	0	8.3344	5.6469	10.1769	9.997	6.2953	9.1439	8.7132	10.9291	11.1979	1.1968	11.1387	7.9976	14.3764	6.4311	8.5286	7.2861	3.1299	5.9175	3.7994	5.1127	4.8792	8.9764	3.7994	1.1968	9.3494	4.045	1.1968	8.214	1.8418	3.3285	0
GTEX-11TT1-0326-SM-5LUAY	GTEX	7.0081	11.1242	6.8554	11.3758	10.2198	5.9643	2.0819	7.889	6.3829	7.4158	0	2.5485	2.5485	5.8477	4.5628	6.7724	1.3878	8.7891	5.9265	10.6144	10.076	3.1833	8.6451	9.0178	10.9045	11.8407	0	11.9372	8.4116	14.2753	6.2046	7.9279	7.5463	2.0819	4.8321	5.1273	6.5908	4.6583	7.3458	4.2315	2.5485	10.108	2.5485	0	7.1948	3.1833	2.5485	0
GTEX-11VI4-0426-SM-5EGHZ	GTEX	6.9559	11.0617	8.7686	11.0153	9.9306	2.8394	5.1655	7.7987	6.6663	7.8119	5.6513	3.7349	0	5.0806	5.3218	7.6592	0	8.4677	6.0591	10.3558	10.2035	4.894	8.6033	7.9501	11.6762	11.443	0	12.1416	8.1716	13.3007	6.2266	7.9972	7.8509	2.3519	5.818	5.5284	7.3317	5.7645	8.4925	4.7908	1.6099	9.8622	2.3519	2.3519	7.9137	0	2.8394	1.6099
GTEX-11XUK-0626-SM-5N9ES	GTEX	6.4273	9.9449	6.8479	12.1354	9.8259	3.7885	5.1682	8.2142	4.6707	7.9544	0	2.9985	0	5.8891	4.5323	6.148	0	9.1744	5.0207	9.5779	10.0892	4.0133	8.5994	9.289	11.0637	12.0921	3.7885	12.2202	8.4391	13.6288	6.2399	8.0141	7.4091	2.7711	4.9679	4.8563	5.6421	4.2078	8.0335	2.9985	0	10.1862	1.7357	0	9.2592	2.7711	1.1145	0
GTEX-1211K-1126-SM-5EGGB	GTEX	6.6303	11.5957	7.0417	11.864	10.5179	2.2767	3.6481	8.0149	6.0938	7.7953	5.4364	4.0341	0	6.0938	5.4364	7.3099	0	8.7731	5.1543	10.5515	10.3748	5.4364	8.8045	9.3162	11.0822	12.0664	0	11.7662	7.6089	13.8658	6.6853	7.6782	7.5946	2.2767	4.3383	4.4693	6.2108	5.4991	7.6646	4.8032	1.5474	9.4998	3.6481	1.5474	7.5656	0	2.7589	1.5474
GTEX-12WSD-1626-SM-5GCNR	GTEX	6.8419	11.1631	5.6969	11.3451	11.517	4.4559	3.9966	7.8729	2.8042	10.5012	3.9966	4.2445	0	4.8038	3.3186	6.3002	1.9973	8.714	5.0839	10.6293	11.5719	4.9507	8.7843	8.0625	11.0414	11.7403	1.9973	12.289	8.4922	13.8954	6.0625	7.7973	7.2058	1.9973	2.8042	5.6969	4.9507	4.8038	9.6275	1.9973	0	9.6705	4.2445	0	8.8037	2.8042	3.3186	0
GTEX-12WSG-1026-SM-5EGII	GTEX	5.7687	10.7353	4.9064	11.7263	11.2843	2.4489	3.8459	7.6876	4.2357	8.1394	1.6915	2.9429	1.6915	5.6455	3.6028	7.2955	0	9.2201	4.9064	10.8053	11.4313	4.0539	8.8743	7.6719	10.4434	11.5848	2.4489	13.2627	8.6283	13.1044	5.8265	7.4322	8.0329	1.6915	5.1969	6.7253	5.1064	2.9429	9.2147	2.4489	0	9.1763	1.6915	0	8.5702	4.2357	4.7949	1.6915
GTEX-12WSK-0226-SM-5BC62	GTEX	7.4188	11.2322	8.3551	10.4593	9.8221	3.5519	2.834	8.6748	7.6997	8.7016	4.387	4.387	2.0233	5.9253	5.7308	6.1286	0	8.2717	5.7308	10.3518	10.0225	6.3344	9.4975	6.9134	12.5019	10.9386	0	11.7045	7.4058	14.6034	6.3067	8.9227	7.482	0	6.44	5.0524	7.8023	4.1585	9.0323	3.3498	0	9.0903	2.0233	2.834	8.2717	2.0233	3.7291	2.4848
GTEX-12WSL-0426-SM-5GCNX	GTEX	7.4048	11.3522	7.0297	11.0723	10.7161	1.6855	3.9455	7.347	7.5821	7.2868	0	4.5339	0	4.3104	3.1306	6.2756	0	8.4005	5.1439	9.9047	10.2436	4.8433	8.926	8.3177	12.2143	12.3034	0	11.9898	8.1976	13.7851	6.1905	8.3026	7.725	3.8378	6.2123	4.2274	7.7021	4.2274	7.9421	5.1439	1.076	9.7293	2.9354	1.076	8.6987	1.6855	2.7096	0
GTEX-12WSN-0826-SM-5GCOF	GTEX	6.7093	10.5346	8.406	10.957	9.2148	3.8716	3.7305	7.6047	5.3415	7.9846	4.8214	4.5122	1.2411	4.8214	4.4233	6.0837	0	8.5283	5.2411	9.9568	10.6951	4.4233	8.8935	8.5806	11.9327	11.7922	1.8982	11.9812	8.4347	13.3749	6.0837	8.214	7.4558	1.2411	5.7957	5.1331	6.0544	4.5122	8.0895	3.3986	0	9.7779	4.0001	0	8.4233	0	1.8982	1.8982
GTEX-131XE-1926-SM-5IFER	GTEX	7.0862	10.1362	7.1567	11.9381	10.8793	5.7317	4.7586	8.14	5.4242	10.5171	4.6969	4.1701	0	5.0328	6.3281	6.8515	0	7.5891	6.0848	9.6623	9.3378	4.3412	8.5111	9.5203	9.7021	11.0883	0	11.5922	8.3847	13.6631	5.5341	8.9682	6.9473	1.7079	3.868	3.1593	8.14	3.9759	10.7609	2.1376	1.0932	10.401	1.7079	1.0932	6.571	2.7371	1.0932	0
GTEX-131XG-1426-SM-5GCMO	GTEX	6.7194	11.7805	6.7602	11.8413	10.0393	4.1407	3.3329	8.3363	4.6555	8.224	5.1615	3.0982	0	5.5817	3.7117	6.8947	0	8.5493	5.6266	9.9801	10.3193	5.7534	8.8993	8.26	11.7339	12.0893	0	12.2413	7.7021	13.7229	6.3957	7.6045	7.4383	1.3292	5.5354	3.8693	6.9129	4.6555	8.8482	3.7117	0	9.6102	2.8178	0	8.8948	0	4.8191	0
GTEX-132AR-1826-SM-5EGHR	GTEX	6.9606	11.495	7.5182	11.4654	11.0184	0	5.621	7.4073	7.1253	9.6321	4.5608	2.4647	1.3258	4.006	4.4656	5.9012	0	8.3306	6.5378	10.3706	10.4458	4.7341	8.2183	9.8644	11.6094	12.2973	2.8129	12.6157	8.2256	13.2504	5.2157	8.5319	7.1713	3.0932	5.7478	4.65	6.4658	6.2543	10.4903	2.8129	0	10.1338	0	0	7.9012	3.3277	2.0048	1.3258
GTEX-132QS-0926-SM-5P9GB	GTEX	7.8517	10.8881	7.6337	11.7931	10.5398	0.8558	4.875	7.7468	6.0748	9.0625	0	2.7374	2.0838	5.2575	6.5189	6.5689	0	8.8178	5.3747	9.8634	10.2017	5.701	8.5729	8.0717	11.5475	12.2821	1.3894	11.884	7.3627	13.3105	6.8579	7.9868	7.1814	1.3894	3.527	5.3463	6.4403	4.7931	7.5237	2.7374	0	9.7128	2.0838	0	7.4654	2.0838	1.3894	1.3894
GTEX-1339X-1026-SM-5IFH5	GTEX	6.868	11.1165	7.3088	11.8129	12.2669	0	4.9988	7.9665	3.983	7.5352	0	2.3334	0	5.1704	4.4948	5.847	0	8.7043	4.9367	10.4884	10.0006	3.983	7.646	7.6557	8.9162	13.2993	2.675	12.2996	7.828	12.4033	6.9171	7.5456	5.6287	1.2306	1.2306	5.7052	5.2234	4.2099	8.2543	3.7137	0	10.7866	1.2306	1.2306	6.8513	1.8849	2.3334	1.2306
GTEX-1399R-0426-SM-5IJE3	GTEX	7.6587	10.4587	7.9091	10.6535	9.6852	2.5329	5.3817	7.5976	7.3019	9.0499	3.9413	3.5573	1.7629	5.1582	3.5573	6.9985	0	8.1037	6.0363	10.0792	10.4575	5.927	8.9764	8.6028	11.846	11.2676	1.7629	12.0265	8.6205	14.2397	6.3001	8.5577	7.8874	2.5329	6.7959	4.8343	8.5531	5.109	9.5853	3.5573	0	9.4388	4.5693	0	8.7303	2.8041	3.4026	1.1354
GTEX-1399S-0326-SM-5IFFS	GTEX	6.1163	11.3019	7.542	12.2436	10.0121	5.0403	4.9721	8.3085	4.1467	7.313	0	3.3386	0	5.1054	5.2848	6.322	0	8.9462	5.8384	10.4358	10.3941	3.7175	8.4468	8.3426	10.2503	12.327	0	12.1608	7.6873	12.8367	6.9725	7.7497	6.7257	0	3.5405	3.8752	5.4443	2.4746	8.1165	2.0139	1.3331	10.2304	3.5405	1.3331	7.7084	2.0139	5.1677	2.8232
GTEX-1399U-0926-SM-5IFHA	GTEX	7.0641	11.182	8.5777	10.647	9.3529	1.1643	6.0344	8.5056	5.303	8.4141	4.099	3.2763	0	7.0234	6.165	6.352	0	8.5203	5.2569	9.779	10.2079	5.0563	8.9658	7.9028	11.2372	11.4117	1.1643	11.6121	7.5579	13.6982	6.848	8.7373	7.7941	3.0785	5.3477	4.8231	6.556	5.0563	8.2055	3.7455	1.1643	9.564	4.1999	1.1643	7.947	1.8001	1.8001	1.8001
GTEX-139YR-1526-SM-5IFJ1	GTEX	7.7544	11.3915	7.9909	11.0027	11.0099	3.3291	3.3291	8.591	6.9837	11.4528	0	3.622	1.7059	4.4914	6.3253	8.8104	0	8.3965	5.9026	9.8868	8.9752	4.4914	8.8213	7.8137	10.001	11.5381	1.7059	12.4704	8.7549	13.1938	5.0792	8.5952	7.0219	2.1354	6.0078	5.7593	6.7909	5.0301	9.2624	3.1568	1.0917	10.3439	1.0917	1.0917	7.0093	2.7347	1.7059	0
GTEX-13CF3-1026-SM-5LZWY	GTEX	6.7364	11.7428	8.3183	11.6433	11.9635	1.2143	3.8281	8.2882	6.8563	8.4711	5.0878	3.6874	1.8642	5.4346	4.6303	6.6056	0	8.6571	5.3899	10.3764	10.1113	3.8281	8.6712	9.097	10.3029	12.4353	1.8642	12.2986	7.7997	13.7914	6.5252	8.3825	7.684	1.8642	5.478	4.5512	7.1525	1.2143	8.0212	4.4676	1.2143	10.094	1.8642	1.2143	6.2528	0	0	0
GTEX-13D11-2226-SM-5IFEO	GTEX	7.3266	11.2018	7.4489	11.2231	9.7349	5.1684	5.1684	7.7782	7.3937	8.4174	2.425	2.425	2.425	5.2116	3.7025	6.8408	1.0653	8.3122	5.7692	10.556	10.4507	6.0083	8.6549	8.3022	11.7738	11.8346	1.0653	11.5618	7.6817	13.92	5.74	7.9601	7.4399	1.0653	4.8235	4.1201	7.1155	4.8235	8.2201	2.0969	2.425	9.7714	3.4374	2.0969	8.899	2.6922	4.2909	1.0653
GTEX-13FH7-1426-SM-5IFIC	GTEX	6.6239	10.7179	7.3109	11.4474	10.0699	3.3038	4.5043	7.6238	5.9574	9.3505	0	3.5665	2.3058	5.887	5.0248	6.302	0.9899	8.4061	5.3022	10.0897	10.0133	5.1503	8.1796	9.7807	11.2146	12.1428	0	11.6737	7.3808	13.548	6.8255	8.242	7.5872	2.3058	4.2288	4.9804	6.2838	5.3726	7.5798	4.9347	0	9.3914	1.9849	0.9899	8.242	2.7901	4.0685	2.7901
GTEX-13FTW-0526-SM-5IFIP	GTEX	6.4028	11.0089	7.3701	11.7611	10.2694	2.9941	4.2567	7.944	6.0851	8.711	0	4.1475	0	5.9615	4.3582	7.1752	0	8.9493	6.1431	9.9478	10.4016	4.542	8.4486	8.527	11.4736	11.5554	0	11.9664	8.0987	13.311	6.0246	7.9683	7.1891	3.9006	5.7536	6.2527	6.7213	5.5107	8.0157	4.0293	0	9.8553	4.9195	1.2591	8.3224	1.9211	4.6258	1.2591
GTEX-13FTX-1226-SM-5IFGN	GTEX	7.2355	10.7762	7.4044	10.6876	9.4277	5.8752	3.7522	8.0387	7.6704	7.5435	0	3.5747	0	4.8614	3.7522	7.3775	0	8.5872	5.6696	9.9347	10.5367	6.0885	8.9747	8.433	11.891	11.501	4.7818	12.1251	8.3389	13.9513	5.8363	8.2603	8.6162	4.6082	6.6328	4.1821	8.1773	5.7131	8.2382	3.9102	1.3558	9.6567	1.3558	1.3558	8.7476	2.0422	0	1.3558
GTEX-13N11-0226-SM-5KM3C	GTEX	8.2344	10.9913	8.4735	10.9817	10.5247	0	5.7493	8.1217	5.3828	8.1372	5.2172	2.8142	1.3267	4.9619	4.8151	8.6245	0	8.6572	5.4341	10.3118	10.4612	5.4835	8.5276	8.2125	9.9824	11.7639	1.3267	11.9894	9.1653	13.3163	6.0079	8.4796	6.6944	1.3267	4.467	6.3916	6.1059	5.3828	8.5452	2.8142	2.466	9.7444	1.3267	2.466	8.1978	2.006	4.9619	0
GTEX-13NZA-1726-SM-5J1NA	GTEX	8.5573	4.1969	6.8812	8.2876	10.3706	0	6.9945	10.8472	8.4659	12.6756	0	0.7156	1.8355	7.5035	5.4604	6.7752	0	7.8829	6.0554	8.7243	8.6175	6.4755	8.6127	3.4105	12.3189	11.266	8.5646	11.4551	8.2994	14.4987	6.7921	10.3266	6.6424	5.3958	5.7458	4.806	9.303	5.6006	7.7897	4.7381	0	8.8779	5.7799	2.0742	9.6262	3.7912	5.021	1.5492
GTEX-13O61-2126-SM-5IJEO	GTEX	7.3821	11.5658	6.9863	11.3552	9.7339	3.0263	4.1822	7.5007	7.1109	8.5907	3.0263	3.4603	2.4028	6.2889	4.1822	5.8974	0	8.6013	4.7404	10.137	10.7391	5.3073	8.9151	8.7949	11.213	11.5934	0	11.9167	8.0754	13.7343	5.7897	8.3653	7.1836	3.4603	3.0263	4.4881	7.8437	5.3073	8.0129	3.6364	0	9.9411	2.4028	2.4028	8.3465	0	2.748	0
GTEX-13OVI-0526-SM-5IFFQ	GTEX	7.4857	11.1101	7.8916	11.4493	10.0278	4.3513	4.7798	7.555	5.8448	7.3362	4.5814	2.654	1.4671	4.7798	4.684	5.7533	0	8.7942	5.2502	10.6532	10.844	5.2502	8.8282	8.1375	11.2102	11.6941	1.4671	11.5204	7.5277	13.3602	6.9398	7.9749	7.8591	2.654	5.4956	4.684	6.7159	5.8884	8.0247	4.0775	1.4671	9.3015	1.4671	2.1793	8.2251	2.1793	0	0
GTEX-13PL7-2226-SM-5L3IC	GTEX	7.4965	11.1231	9.7775	10.7873	10.4668	4.315	5.5203	8.783	8.021	8.5886	4.9873	3.807	0	5.4827	5.7593	7.3475	0	8.2842	5.9087	10.0717	9.9442	5.7593	8.8287	8.0144	12.6167	11.5477	0	11.6285	8.5842	14.5597	7.1813	8.825	7.0199	2.7881	5.04	4.9325	7.1091	5.5203	8.8362	4.3982	1.1253	9.4594	0	0	8.8947	2.5175	2.1841	0
GTEX-13SLX-1326-SM-5S2QS	GTEX	6.2273	11.4892	7.464	11.153	11.6962	7.8387	4.0356	7.9143	6.3413	9.6908	0	2.0286	2.0286	5.359	3.3561	5.1243	0	8.8739	5.359	10.9965	11.0478	5.8953	9.0519	6.9565	11.0457	11.4179	0	12.1922	8.1977	14.1018	5.4634	8.0713	7.3324	2.0286	5.7377	4.6803	4.4957	5.2464	9.6581	4.4957	2.0286	9.7436	2.0286	0	8.6266	0	5.2464	2.0286
GTEX-13U4I-1526-SM-5IFFF	GTEX	6.9976	11.9576	7.2132	11.7654	12.0634	2.0599	4.5353	8.0448	5.2269	7.7156	4.3232	3.3936	2.0599	4.3232	3.7739	7.3735	0	8.6902	5.7783	11.4172	10.2124	5.6013	8.8817	6.8666	11.2357	12.4115	2.0599	12.4174	8.3552	13.4168	5.4525	7.9463	6.8666	0	6.0088	5.1646	6.9429	5.6013	8.8573	3.1577	0	9.7849	1.3701	0	7.9739	2.0599	2.5247	1.3701
GTEX-13VXT-1226-SM-5LU3M	GTEX	6.9458	11.4558	8.3583	11.5362	10.0221	3.2947	4.719	7.9782	5.3058	8.8188	4.0376	3.4482	2.106	5.2651	4.6574	7.8805	0	8.7759	6.0443	9.6805	9.8943	5.7218	8.7723	9.0432	9.3391	11.7344	0	11.8844	8.1334	12.4221	5.5288	7.8669	6.581	2.9278	4.0376	4.0376	5.6914	4.593	8.1221	4.0376	1.0715	10.0282	0	1.0715	7.5901	2.4347	5.0895	0
GTEX-13W3W-1026-SM-5IFG4	GTEX	6.397	10.9449	6.86	11.6836	9.7398	2.1838	3.5399	7.5056	5.759	8.7295	0	4.3568	1.4708	3.9236	4.587	6.5135	0	8.4514	5.0397	9.9482	10.8147	5.9364	9.0519	9.5311	11.7608	12.1104	0	11.5822	7.6778	13.7106	5.9776	7.5743	6.0944	3.7444	4.9598	4.2263	5.6099	5.0397	7.6526	2.6589	0	9.4085	2.1838	0	9.382	2.1838	4.7854	2.1838
GTEX-13X6H-0626-SM-5LU53	GTEX	7.1747	11.4388	7.261	11.4877	10.7204	3.3072	4.5389	8.0538	5.0064	9.2696	5.103	4.4681	1.6891	5.2367	4.3153	6.3995	0	8.3576	4.3937	9.4036	10.2435	5.2367	9.0571	8.2925	11.3383	11.7347	0	11.55	7.5013	13.2431	6.5441	8.1808	7.5013	2.446	6.3214	4.3153	6.907	4.2324	7.6203	3.4608	0	9.6209	2.1166	0	8.1529	0	2.1166	2.1166
GTEX-13YAN-2126-SM-5Q5C4	GTEX	7.4107	10.7696	6.745	10.9763	9.2965	1.6639	4.4331	7.1494	3.6924	10.6216	0	3.9161	1.0596	4.8129	5.9976	6.5913	0	8.2302	4.6971	9.5492	10.2563	4.7562	7.9867	8.122	11.3372	11.3806	2.4161	11.7656	7.9429	13.0534	6.4373	8.3879	6.3633	3.1027	1.6639	3.9161	5.3618	4.9202	7.8712	3.2742	0	9.5843	1.0596	0	8.4294	4.0162	4.3588	1.6639
GTEX-144FL-1526-SM-5Q5CA	GTEX	7.5885	9.8902	5.6412	10.5462	10.3702	0	4.1415	7.7645	7.3608	8.0458	0	3.6377	1.6235	4.7557	3.5117	7.2665	0	9.2594	5.0556	9.8022	9.8452	4.3765	8.6902	7.3331	9.9246	11.8026	1.029	12.2717	8.7155	13.544	6.2063	8.5491	7.9459	2.6329	5.3038	5.2653	6.9758	4.3765	7.7986	3.8607	2.6329	9.6867	1.029	0	7.3969	2.6329	2.6329	1.029
GTEX-144GN-0826-SM-5LU5G	GTEX	7.1058	11.1791	7.6002	11.2984	10.8215	2.1529	4.5838	7.7072	5.8692	7.9207	0	1.1037	1.1037	5.5883	4.2769	7.6751	0	8.5662	5.5883	10.0629	9.8549	5.5177	9.3422	8.9177	11.3772	12.042	0	11.7896	8.4382	14.1946	6.1975	8.419	7.872	3.3494	6.1042	4.9484	6.8568	5.052	8.5127	4.2769	0	9.8691	1.7216	0	8.4238	1.7216	4.2769	1.1037
GTEX-145ME-0326-SM-5S2QO	GTEX	7.3281	10.0124	8.4388	11.1364	9.6721	1.6075	4.8906	8.0835	6.2231	7.9936	0	4.1192	1.6075	4.9869	4.9869	6.3001	0	8.9009	5.2423	9.8745	10.304	5.4592	9.2011	9.4993	11.8286	11.54	1.6075	11.9022	7.5334	14.0583	5.9158	8.3144	8.0835	2.349	6.0556	4.1192	6.6032	5.2423	7.6846	4.6763	1.6075	9.191	1.6075	0	8.3328	0	3.2	0
GTEX-145MN-1426-SM-5SI9H	GTEX	7.4587	10.116	7.817	11.224	9.297	6.7606	4.4369	8.4546	6.2878	7.7166	5.6207	4.0135	1.2493	5.4494	4.6888	6.8321	0	8.2802	6.5002	10.1178	10.324	5.8789	8.778	8.8357	11.0133	11.2818	1.2493	11.4902	7.7071	14.4596	5.9449	8.7179	7.3774	2.7025	4.5258	3.8849	8.2282	5.255	7.817	2.9794	0	9.4834	2.3595	0	8.5531	0	4.8352	1.2493
GTEX-145MO-2126-SM-5Q5CZ	GTEX	7.3257	11.3058	6.9265	11.2601	10.2699	7.6276	4.8221	7.4845	7.6587	10.0374	0	3.2656	0	5.68	4.5837	5.4145	0	8.5318	4.4946	10.2766	10.54	5.3139	8.7007	8.1049	11.8081	11.2819	0	12.3948	7.3257	14.1653	6.128	8.4978	6.7061	3.2656	3.4664	3.4664	6.892	5.0266	8.1854	1.2846	0	9.9458	1.9532	1.2846	9.121	3.6427	2.7538	1.2846
GTEX-146FH-1826-SM-5QGQ7	GTEX	6.2347	5.2153	7.4489	9.703	9.3458	0	7.9248	9.7491	5.5908	9.8133	0	3.0053	2.3267	6.1352	5.7608	8.6855	0	8.3767	5.8639	8.5644	10.0435	6.7873	8.8452	2.0045	5.9128	11.7292	2.3267	11.4797	10.3602	8.1859	6.5758	9.1014	9.8577	1.003	8.7339	6.4654	8.8389	6.072	8.9573	6.6059	1.003	10.027	4.0931	2.59	7.6426	3.4649	4.0931	0
GTEX-146FQ-1526-SM-5Q5CX	GTEX	7.6844	11.4992	7.1029	10.8859	8.9494	1.4592	4.2091	8.134	7.1029	9.1315	3.9065	1.4592	2.1696	5.4834	4.0657	6.7275	0	8.4549	5.022	10.8832	10.6658	5.9596	8.687	8.0697	12.2145	11.2741	0	12.151	8.618	14.3137	6.2188	8.0697	8.0884	4.0657	6.7035	4.9421	5.8325	5.6931	9.3249	3.2851	0	9.3638	1.4592	1.4592	9.1931	2.1696	2.6435	0
GTEX-146FR-0126-SM-5Q5F3	GTEX	7.016	10.9202	7.6836	11.6254	9.4417	3.6945	3.852	7.6836	5.0161	7.1735	5.6941	4.4533	0	5.8139	4.7217	6.0271	0	8.176	5.0161	10.4834	10.5132	6.2416	9.1698	8.6906	12.2491	11.1067	1.3181	11.5649	7.232	14.414	5.7751	7.9936	7.3423	1.3181	5.6941	4.5484	6.403	4.948	8.6156	4.2418	0	9.1883	0	1.9952	8.5366	0	3.852	1.3181
GTEX-14AS3-0326-SM-5Q5DB	GTEX	7.1877	10.2917	6.9883	10.879	10.3758	5.2171	4.9049	7.1588	4.7582	7.8257	0	3.9522	1.9619	4.5949	3.9522	7.0683	0	8.3198	5.5648	10.0569	10.5915	5.2722	8.7804	8.8133	11.8255	11.2878	1.2915	11.7769	8.9839	14.3171	6.079	8.2935	8.0313	3.0426	5.8806	4.8334	5.038	5.3765	9.5387	4.0812	0	9.728	1.9619	2.4178	8.6304	0	2.7637	0
GTEX-14ICL-1126-SM-5S2RE	GTEX	7.1258	10.7855	8.4887	10.9077	9.8082	3.8561	4.5916	8.4173	6.4853	8.6972	4.9015	3.8561	1.5489	5.7794	6.4539	8.3423	0	8.7626	5.7279	10.1341	10.013	5.8291	8.6145	7.9287	11.7581	11.4958	0	11.8354	8.6145	13.7848	5.8291	8.049	8.1306	1.5489	4.9916	4.5916	7.4457	5.4386	7.8345	4.0362	0	9.3141	1.5489	0	9.3655	3.1216	2.2785	1.5489
GTEX-N7MT-1626-SM-3LK71	GTEX	6.8537	8.933	8.1997	9.5365	9.6874	5.4215	3.7803	7.7349	6.5235	10.1938	0	0	2.6915	6.6466	7.4269	8.0343	0	8.6225	4.0417	9.0663	10.6713	4.193	7.6128	7.7163	12.0311	11.1893	3.8728	12.6516	9.7236	13.5648	6.4046	7.3804	7.1502	3.0496	4.0417	5.5391	6.2579	6.6725	7.5228	4.0417	1.8992	9.8066	0	0	10.432	4.7268	4.0417	0.9336
GTEX-NPJ8-2126-SM-3MJGK	GTEX	6.969	9.2747	6.6369	11.7049	9.367	4.204	2.9672	6.8027	5.6513	8.437	0	2.6564	3.2228	4.9333	2.4717	6.969	0	8.8884	5.1944	9.6812	10.1889	4.6142	7.6351	9.5444	10.1739	11.4642	3.3354	12.2806	9.4094	12.7964	6.2193	7.9633	6.3723	2.2597	5.6071	3.5372	5.6071	5.3365	8.7656	3.4398	0	10.2495	2.2597	0	7.5675	4.4737	5.9095	0
GTEX-OHPL-1026-SM-3MJGI	GTEX	7.1864	9.0074	8.2175	10.9972	10.115	3.6474	4.3866	8.5107	5.6515	8.4471	0	4.3866	1.0344	5.4927	6.6672	5.8741	0	8.3531	5.1953	10.2126	10.15	5.236	8.8294	7.7887	11.7632	11.6877	1.6306	11.8132	7.5754	13.4328	6.6218	8.2917	7.2963	2.6418	5.6211	4.1515	6.5266	4.7658	8.1066	2.0513	0	9.7873	4.3124	2.3765	7.645	2.8658	2.8658	2.0513
GTEX-OHPM-1026-SM-3LK74	GTEX	7.5096	10.2827	7.6487	10.7671	10.05	1.6646	5.7595	8.6875	8.6684	7.9503	0	2.417	0	5.2847	3.1037	6.7315	0	8.736	6.1606	9.8975	9.9633	6.2248	8.783	7.2971	12.5497	11.587	0	12.0449	8.3221	14.2094	5.5748	8.2417	7.7173	2.0893	5.6701	5.021	7.9118	5.244	8.7101	2.6839	0	10.0965	3.2752	0	8.7651	1.6646	4.1987	1.0602
GTEX-OOBJ-1026-SM-3NB2L	GTEX	6.4876	11.3136	6.9497	11.6337	10.8831	2.8979	4.0987	8.3093	5.7613	7.2843	0	3.1806	0	5.4777	3.956	6.3799	0	8.6303	5.9235	10.6098	10.5706	5.3118	9.1105	6.5633	11.3744	11.5274	3.1806	12.593	8.3093	14.1485	6.5385	7.8761	7.805	3.956	5.1243	4.8292	6.9684	5.056	9.2508	4.0987	0	9.7113	2.8979	2.8979	8.873	1.3859	2.546	1.3859
GTEX-OOBK-1026-SM-48TC2	GTEX	6.4619	10.387	8.1417	12.0419	11.0971	1.4934	3.3331	8.1417	4.9939	8.5083	0	3.0466	0	5.3555	5.6445	7.0414	0	8.5921	6.2021	10.437	10.0761	5.0739	8.0753	8.5508	9.9226	12.0407	0	12.0605	8.0655	14.0662	5.5357	8.1963	6.4619	2.2114	3.5721	3.3331	5.4781	4.9093	7.9431	3.0466	2.6886	10.5514	2.2114	0	7.4386	0	0	0
GTEX-P4PP-1026-SM-3NM9O	GTEX	6.018	11.3308	6.8736	11.356	10.9107	2.3933	4.1711	7.9275	6.2773	7.1141	0	1.9395	3.016	5.5352	5.4441	6.8383	0	8.5843	5.0087	10.604	11.5479	4.7291	8.5465	8.056	12.0819	11.4993	1.2737	12.3329	8.2699	14.0019	6.4035	7.8935	7.8674	4.6498	5.0087	4.1711	5.7404	4.9437	8.6722	5.2428	0	9.3004	0	3.016	9.1025	0	0	0
GTEX-P4QS-1026-SM-3NMCW	GTEX	8.0854	10.1652	8.1799	11.5468	9.7336	2.1709	4.6736	8.1221	8.3522	7.6104	0	4.2106	1.8589	5.305	3.7291	7.0861	0	8.6701	6.0402	10.1531	10.3498	4.9842	8.2397	8.7008	11.0731	12.2357	1.4602	11.8359	8.4202	13.3434	6.0592	7.8915	6.6178	2.834	4.0673	5.0619	8.1176	4.0673	7.9438	3.4105	1.4602	10.0011	3.0011	0	9.0616	1.4602	2.6449	1.4602
GTEX-PLZ6-0726-SM-3P619	GTEX	6.6295	10.5261	7.553	11.4914	10.2151	1.1064	5.2873	8.1472	5.9833	6.7884	4.7207	4.0995	2.4886	4.8985	5.2873	6.7112	0	8.6437	5.6605	10.4953	10.5295	4.4433	8.5223	7.3126	9.807	11.6259	1.7251	11.8402	7.9728	13.6804	5.9022	7.8484	8.075	5.0568	5.9833	5.1995	6.6126	5.8741	8.1877	4.3647	0	9.705	2.1568	0	8.7899	2.4886	2.4886	0
GTEX-PSDG-1526-SM-48TCY	GTEX	6.0755	9.6981	6.3291	11.2137	9.7587	2.5512	5.4839	8.1444	5.6326	9.7149	2.5512	3.1862	0	5.5847	2.0844	6.5448	0	8.5644	5.8098	10.0038	10.29	3.6256	7.9782	8.6772	11.2097	11.7288	0	12.2025	8.442	13.7577	5.5847	7.8009	6.4938	3.8036	4.4637	5.3754	5.318	5.5352	8.6189	2.9034	1.3898	10.275	1.3898	0	9.0256	0	5.6326	1.3898
GTEX-PW2O-0826-SM-48TC5	GTEX	6.8356	10.3978	7.738	10.2154	8.7981	2.1646	5.9933	8.2316	5.0914	9.7823	0	2.1646	1.4551	5.5325	4.5633	7.3486	0	8.7696	6.3107	9.9918	10.2794	5.3596	8.1186	8.3973	12.112	11.082	0	12.3263	9.2166	14.331	6.5707	8.1186	7.5497	4.6659	5.0157	5.4196	5.4771	6.4608	9.2623	3.2793	0	9.4063	2.1646	2.1646	9.421	3.2793	2.1646	2.1646
GTEX-PWOO-0626-SM-48TZH	GTEX	7.1209	11.2738	7.7692	11.2232	10.8738	4.9603	4.5122	7.9376	6.0767	7.9798	0	2.3663	2.0416	4.6379	5.1829	6.3583	0	8.7693	4.8606	9.6174	9.4939	4.3744	8.1946	8.7346	10.2731	12.6277	1.0279	12.1832	8.0718	13.3199	6.4121	8.1583	7.1316	1.622	5.5134	3.5097	7.2545	4.0518	7.9498	3.7515	0	10.5258	3.8587	0	7.3403	2.3663	2.6311	1.0279
GTEX-PX3G-1026-SM-48TZW	GTEX	7.6435	10.7552	6.6506	10.8569	9.8108	5.5518	5.2229	7.9304	4.4622	8.5906	0	3.6413	1.5425	5.7183	4.5823	6.6779	0	8.8696	5.4918	10.1826	10.7758	6.5658	8.2075	7.6156	12.2709	10.9891	0	12.1023	8.674	13.8995	6.2034	7.7878	7.6976	4.5823	4.4622	4.8921	6.5364	4.796	8.9103	3.6413	0	9.0366	2.7525	0	8.6467	4.9822	0	2.2708
GTEX-Q2AH-0926-SM-48TZK	GTEX	8.0176	9.7021	9.375	11.3417	10.2763	2.7797	4.9777	8.3332	6.4947	8.9444	0	2.5094	1.12	4.745	6.3775	8.0563	0	8.328	6.0343	9.665	9.5478	5.3539	8.1782	8.8301	10.1538	11.6787	1.7428	12.1304	8.3695	13.0531	6.2936	8.5247	8.1002	1.7428	6.7676	4.866	7.8879	5.5106	7.1948	5.0813	1.7428	10.318	2.5094	0	6.8432	3.2038	4.6128	1.12
GTEX-Q2AI-0426-SM-48U13	GTEX	6.1217	10.6329	7.1458	11.6025	10.8061	1.419	4.7962	7.3668	5.3038	7.1795	3.228	3.4652	0	5.5811	4.0059	6.156	0	8.7354	5.725	9.8217	10.3591	5.6786	8.0342	8.9988	11.3539	12.427	1.419	11.871	8.4129	13.9762	5.897	7.5325	6.9643	2.1203	4.5085	5.3637	5.1761	4.5085	7.8476	3.228	0	9.9272	1.419	0	8.6112	0	2.1203	0
GTEX-QCQG-0426-SM-48U29	GTEX	7.4335	10.8558	8.8405	10.6925	10.7775	3.9581	4.6321	8.8238	7.4113	7.94	0	4.0759	2.3121	5.7159	3.3582	6.9381	0	8.3261	5.6414	9.5746	9.955	5.1446	9.0779	8.1222	11.8067	11.3633	1.8656	11.7766	7.1274	13.4956	6.2038	8.3497	7.0575	1.8656	4.7782	4.6321	7.1274	3.8299	8.156	4.1848	0	9.762	3.3582	0	8.023	1.8656	3.6891	0
GTEX-QDVJ-1226-SM-48U1V	GTEX	7.6889	10.932	9.6488	11.2035	10.6882	5.0431	4.3698	9.249	5.6841	8.1044	0	1.7905	1.1568	5.3778	8.0181	8.4921	0	9.0153	6.1516	10.1277	9.8978	3.9778	7.9764	7.6541	9.9418	11.9999	0	12.334	8.7813	13.201	5.1961	8.4005	6.5802	0	4.0862	5.7182	7.7966	4.8719	8.0181	2.8376	2.8376	10.2909	1.1568	1.7905	8.4419	1.7905	4.81	1.1568
GTEX-QEL4-1326-SM-447AD	GTEX	6.045	11.8395	6.7927	10.7089	9.8635	1.697	4.0614	7.175	4.9141	8.7903	0	3.6102	0	4.9141	3.3175	6.6061	0	8.4728	4.6817	9.9046	10.6855	4.8026	8.4999	9.8354	11.4404	11.7727	0	12.3868	8.595	13.8195	5.3702	7.8437	6.7927	1.697	4.4047	5.0176	5.7162	2.9499	9.352	4.4047	0	9.7739	2.9499	0	9.2548	2.4554	1.697	1.697
GTEX-QESD-0226-SM-447BH	GTEX	5.8105	11.1775	5.8915	12.4803	12.8368	6.4683	3.4232	8.8899	4.5666	9.9885	0	2.0849	0	5.8105	6.1104	6.7975	0	8.5464	4.7516	10.4696	9.7211	5.0628	8.5835	7.406	11.9828	13.175	0	12.4622	8.9667	12.9024	6.0411	8.5212	6.5202	2.904	4.5666	4.1053	5.3186	4.3543	10.4925	3.8042	0	9.6178	2.0849	0	6.5202	0	4.1053	0
GTEX-QLQW-0326-SM-447A8	GTEX	6.9134	8.4175	7.8111	12.2263	11.5764	3.3009	5.1867	9.1149	5.3522	8.4992	4.0441	4.5322	2.9338	7.7232	6.745	6.7744	0	9.0621	5.5006	10.3522	10.5695	6.2105	8.0101	8.891	11.6002	12.7104	1.6843	12.2142	8.2493	14.0548	5.9253	8.1849	6.8033	1.6843	4.8962	4.8962	6.6528	4.9997	8.3603	4.0441	0	9.9681	1.6843	0	8.642	0	4.5322	0
GTEX-QV31-0226-SM-447BO	GTEX	6.7286	8.8569	5.8298	11.6931	10.5255	3.3133	2.9459	8.4406	6.5336	6.9004	0	3.3133	0	5.4419	0	5.4419	0	8.6952	5.1096	10.71	10.6021	6.1804	8.4682	7.3192	11.6243	11.6596	0	11.8207	7.6752	13.4407	6.3481	7.9078	7.1704	4.9096	4.7981	4.6773	5.8298	6.0886	8.5904	1.6938	0	9.646	0	0	8.3644	3.8491	3.3133	0
GTEX-QV44-0426-SM-4R1KF	GTEX	6.1237	11.5452	7.2927	10.7837	9.1527	2.9769	5.2348	8.1319	7.0893	8.0717	4.5796	2.4808	1.7186	5.4005	4.2727	7.228	0	8.2668	5.5491	10.5234	10.4187	5.618	8.6006	7.1833	11.663	11.0375	0	12.3756	8.7308	13.7106	6.1704	8.1201	7.9434	3.3454	6.0257	4.2727	6.794	4.4343	9.6936	3.3454	1.7186	9.7599	0	1.7186	9.6531	2.4808	2.4808	0
GTEX-R53T-0426-SM-48FEM	GTEX	7.6694	11.8423	7.375	11.2757	9.6406	5.9412	3.9729	8.252	7.2256	7.7482	0	2.9135	0	5.0018	3.6364	6.3695	0	8.3848	5.9412	11.2955	10.4319	6.2194	9.0192	7.9991	12.8981	11.6627	2.0933	12.5068	8.8146	14.4616	5.4953	7.9428	6.7218	2.0933	5.9412	6.087	6.5054	5.4953	9.919	2.5609	1.3971	9.8104	2.9135	1.3971	8.5699	2.0933	3.1966	0
GTEX-R55D-1426-SM-48FEN	GTEX	7.2681	10.7985	6.9485	10.8245	9.668	4.8086	5.063	8.3694	7.0887	7.9426	4.7127	3.5619	0	5.7826	3.7667	6.7931	0	8.7951	4.7127	9.7876	10.6018	4.7127	8.6343	8.0738	11.7506	11.0224	1.4863	12.1928	8.7774	13.9245	6.0413	8.673	7.6892	3.0368	4.4995	3.9461	7.8443	4.2491	8.9022	3.0368	1.4863	9.9461	2.2026	1.4863	9.5412	1.4863	3.0368	0
GTEX-R55G-0326-SM-48FDM	GTEX	7.2366	9.3597	7.6769	11.573	10.3032	0	4.3153	8.2178	6.2599	8.1231	2.4232	3.6595	1.2954	5.4323	4.6852	6.7439	0	8.6682	5.5264	10.0654	9.6456	5.7377	9.1905	8.4028	11.8846	11.9105	0	11.8935	8.1455	13.5566	5.1066	8.3264	6.7242	1.9668	5.3317	4.0874	6.5999	5.9221	7.8953	4.6012	1.2954	9.737	3.8166	1.9668	8.4753	3.9584	1.9668	1.2954
GTEX-RM2N-0326-SM-48FD8	GTEX	5.8066	10.4209	7.6036	11.3958	10.1987	4.7754	3.2921	7.5872	6.0172	8.1642	3.8271	4.3778	2.4323	5.4188	5.7488	6.7052	0	8.6871	6.2009	10.1687	10.2876	4.6546	8.6871	7.3933	12.0752	11.5349	0	12.1957	8.2911	14.1623	6.0653	8.389	7.6983	3.8271	5.1772	6.112	7.2338	4.7754	8.5244	2.9253	1.6776	9.5181	1.6776	0	8.1306	0	2.9253	1.6776
GTEX-RWS6-1126-SM-47JXC	GTEX	7.0208	11.1909	7.5627	11.7142	10.3462	2.1643	4.851	7.9557	5.9529	7.6403	0	4.2026	0	5.2968	3.2789	6.6724	0	8.7978	5.2968	10.6213	10.8724	5.5321	8.6367	8.2479	12.4838	11.3115	2.6378	12.0317	8.3046	13.8508	6.1426	8.1974	8.0152	2.9937	5.4768	4.7612	6.813	5.9529	8.0055	2.6378	0	9.4711	1.4549	0	9.2288	2.1643	2.1643	1.4549
GTEX-S32W-0826-SM-4AD5Z	GTEX	7.263	10.2168	7.172	10.5013	9.0348	4.1238	5.5478	7.6222	7.0106	7.8883	0	2.1768	0	5.2691	4.1238	6.4181	0	8.6099	5.4735	10.2699	9.7778	5.6858	8.7775	9.2504	11.4973	11.7334	1.1202	12.2813	8.2416	13.7723	6.4763	8.1068	7.3064	3.5316	5.2691	5.3952	6.8139	5.1309	8.4054	4.0232	0	9.9016	2.1768	0	8.6186	1.7431	1.7431	0
GTEX-S33H-1226-SM-4AD69	GTEX	6.6964	10.5986	6.5093	11.1664	11.3726	2.2028	2.2028	7.4126	3.9463	8.416	2.6793	3.7669	2.6793	4.6103	5.3449	6.5093	0	8.7953	5.4675	9.9331	10.4871	4.8987	8.1943	8.83	11.3217	12.3586	2.2028	12.8644	8.5188	13.9372	6.1184	7.889	7.4869	3.3233	4.8987	4.8987	6.5375	5.4675	9.3315	3.3233	0	10.5123	2.2028	3.9463	8.393	3.0369	5.2795	0
GTEX-S3XE-0526-SM-4AD4G	GTEX	5.8397	10.849	5.4105	11.7931	9.9293	1.2264	3.8478	7.8461	5.1083	7.2	0	1.8795	0	5.2162	3.5507	6.3934	0	8.7428	6.143	10.738	10.5236	4.5714	9.0357	8.2017	11.5639	11.9152	0	12.1391	8.1617	13.9996	6.3467	7.7685	7.4415	1.2264	5.2673	4.6505	6.3703	4.3043	8.843	3.3755	0	9.7921	2.6688	1.2264	8.465	1.8795	1.2264	1.2264
GTEX-S4P3-0626-SM-4AD59	GTEX	6.9684	10.3604	7.672	11.4846	10.7812	3.4382	4.607	8.7029	5.5007	10.935	0	3.9781	2.2295	7.74	6.5044	6.9541	0	8.7199	5.0434	9.9403	10.2742	4.9886	8.8903	8.4924	11.6051	11.621	1.157	12.0033	7.7889	14.0045	5.461	7.9193	6.2249	3.2645	3.4382	3.4382	5.7844	5.0963	8.6684	3.8609	0	10.038	2.2295	1.157	8.1176	1.157	3.0669	0
GTEX-S95S-0726-SM-4B64H	GTEX	6.8396	10.5498	7.9761	11.9387	10.7057	2.6049	4.8131	7.3696	6.9426	8.5912	0	3.685	0	6.6819	5.8732	7.3547	0	8.8777	5.547	10.3526	10.3656	4.0224	8.3726	8.6163	9.8683	11.9967	1.43	11.9343	8.4375	12.9839	5.9543	8.32	8.4018	2.6049	5.3809	4.8131	7.3843	4.5254	8.2734	4.8976	1.43	9.9863	1.43	0	6.8817	1.43	4.8976	1.43
GTEX-SE5C-0326-SM-4BRWX	GTEX	6.4993	9.0489	8.1333	11.3172	10.9023	1.3932	3.6307	8.0648	4.3589	9.2396	0	2.5558	2.5558	7.592	8.0648	8.4408	1.3932	8.8849	6.5503	10.2786	10.1357	4.6667	8.3927	8.3787	9.6016	11.6062	0	12.213	8.7332	13.0574	5.8152	8.2458	7.6748	3.4276	4.9958	4.7563	6.4193	4.469	8.6185	3.4276	0	10.205	1.3932	1.3932	7.7421	3.4276	2.9081	0
GTEX-SIU7-0926-SM-4BRX1	GTEX	6.3145	11.4407	7.9502	11.6111	10.4111	0	4.5414	7.8511	6.8863	8.0236	3.3762	2.5089	1.1197	3.9141	5.9541	6.6872	0	8.6002	5.4725	9.9747	9.9998	5.5825	8.9576	8.3587	11.6084	12.1843	1.1197	12.0294	7.6468	13.3917	5.8107	7.6552	7.2057	3.3762	5.3942	4.2168	6.8719	5.6515	8.3792	3.3762	0	9.7475	0	0	8.6683	2.7792	1.1197	0
GTEX-SNOS-0926-SM-4DM7A	GTEX	7.8426	10.9306	7.382	11.0734	10.2003	3.9943	3.3164	8.3316	5.9247	8.1462	0	2.4545	1.3183	5.7355	4.3518	6.9655	0	8.9525	6.092	10.06	10.062	4.9483	8.7671	8.5017	11.6885	11.7505	1.3183	12.1251	7.951	13.5014	4.638	8.3181	7.4697	2.8021	5.0165	3.8523	8.5077	6.2701	7.8888	3.8523	1.3183	10.1154	2.4545	0	8.6752	0	3.9943	1.3183
GTEX-SUCS-1426-SM-4DM5W	GTEX	6.9874	8.9553	8.8721	10.9918	11.1235	2.0942	5.0028	8.4069	6.017	7.8852	0	4.8476	2.5618	5.2706	5.4432	6.5322	0	8.7624	5.0746	9.9704	10.1617	4.476	8.3789	9.2468	10.9411	11.517	0	11.9503	7.7161	13.2603	5.5973	8.7946	7.2883	3.1976	4.9273	4.9273	7.7161	4.8476	8.1654	3.8155	0	9.5121	3.1976	1.3977	8.4681	0	3.974	2.0942
GTEX-T8EM-0826-SM-4DM76	GTEX	6.9085	10.7244	6.6629	11.6282	10.0734	0	4.1474	7.7706	4.5844	8.667	4.4529	1.6277	0	4.5844	4.5844	8.3808	0	9.0147	6.1712	10.1174	10.2571	4.7049	8.7811	8.0577	10.8126	11.7859	1.6277	12.1828	7.8899	13.1991	5.677	7.9151	7.0056	2.862	4.4529	5.0158	5.3474	5.5541	7.8115	3.7592	1.6277	10.1038	0	1.6277	6.4379	0	1.6277	0
GTEX-TKQ2-0426-SM-4DXUO	GTEX	6.1838	9.9347	6.2675	10.8102	10.3128	0	0	7.3378	5.4019	9.1987	0	4.9734	1.6657	3.5684	5.6716	6.9639	0	8.884	5.0699	9.899	10.5019	3.811	7.9068	9.4524	11.0493	11.6954	0	12.3261	8.5242	13.7092	6.561	7.84	7.5366	2.4182	5.543	6.2263	4.638	6.14	8.9552	3.2765	0	9.7541	0	0	7.2166	1.6657	1.6657	0
GTEX-TMMY-1326-SM-4DXU9	GTEX	6.4411	11.5225	6.4693	11.6036	10.3247	4.6467	4.3144	7.7645	4.5442	7.9859	4.8321	4.6467	0	5.6672	3.8819	6.8158	0	8.8444	5.7616	10.1784	9.9469	4.6467	8.3472	8.3319	11.1724	12.0019	1.4424	12.2535	8.2365	13.0785	6.3222	7.5432	7.5163	2.9766	5.072	5.6176	6.9012	4.9166	8.5526	4.5442	1.4424	10.0131	2.9766	0	8.3848	2.1491	2.9766	0
GTEX-U8XE-2026-SM-3DB8S	GTEX	8.2449	11.0954	6.8092	12.2189	11.4707	0	2.5312	9.2763	3.0304	11.04	0	1.7614	2.8023	6.6637	6.8986	7.3429	0	8.2449	5.5365	9.4115	9.3495	1.1343	8.8377	7.0098	10.9179	11.6091	1.1343	12.0006	8.1203	12.5776	6.2075	8.9431	6.2759	1.1343	4.2423	4.8322	7.0752	5.867	8.849	3.9393	2.197	10.1242	1.1343	1.7614	5.5732	2.197	4.0476	0
GTEX-U8XE-2026-SM-5CHQF	GTEX	0	0	0	0	0	0	0	0	0	0	0	0	0	0	0	0	0	0	0	0	0	0	0	0	0	0	0	0	0	9.1201	0	0	0	0	0	0	0	0	0	0	0	0	0	0	8.3025	0	0	0
GTEX-UJHI-0626-SM-3DB8T	GTEX	6.8564	10.8183	6.9797	11.4124	10.7631	1.1035	2.9804	7.3886	5.282	9.2658	0	2.7535	1.7213	4.8933	4.5126	8.0321	0	8.2105	5.553	10.3723	10.1217	4.4381	8.433	7.9805	11.3898	11.8138	1.1035	12.2355	8.188	13.5599	4.3595	8.2382	7.221	1.7213	5.5879	4.5126	6.2195	4.8933	8.8216	3.1765	2.1526	9.9379	1.7213	0	7.7304	0	1.7213	0
GTEX-V1D1-0726-SM-4JBH7	GTEX	6.9345	11.0135	7.6235	10.0508	9.3904	0	4.6262	7.415	4.4497	9.5134	0	3.6292	2.7414	4.7329	6.0736	8.701	0	8.6024	5.6521	9.7172	10.2277	3.8349	8.37	8.7108	10.3893	11.0208	0.9619	12.1026	8.9001	13.194	6.5085	8.3864	7.407	1.5339	5.3839	5.0542	7.3494	5.3169	8.6744	4.4497	2.2604	9.6005	0.9619	2.9326	7.5525	3.2525	5.3839	0
GTEX-V955-0326-SM-4JBGV	GTEX	7.0573	10.9379	7.8554	10.7878	9.9718	1.3038	4.2192	8.5358	6.1892	8.2458	0	1.9773	1.3038	5.5401	4.5255	8.0913	0	8.7576	5.446	9.4575	10.3056	4.8533	8.8292	7.4815	11.5494	11.4339	3.0607	12.1464	9.2608	14.041	6.2179	8.5917	8.0032	3.4958	6.3009	5.4938	6.5698	5.7117	8.8523	3.0607	1.9773	10.4565	2.4346	0	8.9795	0	3.0607	1.9773
GTEX-VJYA-0826-SM-4KL1M	GTEX	7.3902	10.4681	6.9597	11.1864	12.1319	1.1846	5.0367	8.186	4.0246	8.8472	0	3.1106	2.6069	4.7257	5.4265	6.648	0	8.7567	5.2447	9.979	10.9169	5.0367	8.3356	8.6279	11.694	12.0597	0	12.0666	8.1606	13.6785	6.8366	7.7976	7.5259	2.2687	4.5797	5.8006	8.576	5.5879	8.6326	4.8582	0	9.9916	2.8806	3.6388	7.9905	2.6069	1.8261	0
GTEX-VUSG-0326-SM-3GIJ7	GTEX	7.24	11.9698	7.6468	11.1013	9.6458	0	3.9792	7.9494	7.24	10.3909	0	1.7915	0	7.699	6.226	7.0654	0	8.4737	4.5333	10.1148	10.5271	6.0761	9.9233	8.4837	11.9212	11.2012	0	12.2723	8.6343	14.4535	6.4043	8.8952	8.842	3.0679	7.8139	6.1778	7.2163	5.1483	10.68	5.1483	0	10.2724	1.7915	3.9792	9.5448	2.5665	5.2452	0
GTEX-W5WG-0826-SM-4RGNE	GTEX	7.3994	10.9244	7.8517	11.2641	10.3886	4.6035	4.777	7.8614	7.0393	6.6944	0	3.3679	0	4.777	2.8512	5.7082	0	8.5407	5.1993	10.3969	10.2864	5.4761	9.1143	8.3059	11.833	11.3204	0	11.7416	7.4126	14.1793	5.5256	8.1169	7.6982	2.0384	4.2963	4.4061	6.9332	4.9319	8.3546	2.0384	0	9.3796	0	0	8.794	0	4.6035	0
GTEX-W5X1-0226-SM-5CHTO	GTEX	0	0	0	0	0	0	0	0	0	0	0	0	0	0	0	0	0	0	0	0	0	0	0	0	0	0	0	0	0	8.0984	0	0	0	0	0	0	0	0	0	0	0	0	0	0	8.7895	0	0	0
GTEX-WFG8-0326-SM-4LVN4	GTEX	6.0659	11.3424	6.9467	11.1886	9.9078	1.9068	3.5848	7.7877	6.3104	7.8999	0	2.9771	1.2478	5.8422	2.9771	7.4103	0	8.9298	5.6182	10.1435	9.7231	5.4917	8.942	8.4292	10.6463	12.1695	0	11.9978	8.3279	13.4404	6.0659	7.666	7.1697	1.2478	5.1445	4.9656	5.7713	5.8072	7.7967	2.7003	2.3574	9.9685	1.9068	1.2478	7.9649	0	2.7003	0
GTEX-WFJO-0626-SM-4LVMC	GTEX	6.2512	11.0938	8.1538	11.2501	10.7578	0	4.3884	7.658	6.951	7.9362	4.5857	4.3884	2.486	5.8899	4.4904	8.1303	0	8.1846	5.1813	9.5352	10.0575	5.3536	8.5342	8.8154	10.2874	11.575	0	11.9515	8.3223	13.8719	6.0319	8.1224	7.6689	3.8882	5.852	4.7591	6.7186	5.8132	8.4732	4.0304	2.0244	9.8014	0	0	8.8779	2.0244	2.0244	1.3415
GTEX-WFON-0626-SM-4LVLX	GTEX	7.6074	9.7417	8.3826	10.7001	10.2594	0	4.7555	8.3252	5.6373	8.8573	0	3.2736	2.4156	5.1571	5.2003	9.0138	0	8.6197	6.3241	9.4713	9.258	4.4325	8.3252	7.0341	8.3779	12.0368	0	11.9915	8.5588	12.7491	5.9722	8.0815	5.9215	2.088	4.3582	5.9471	7.3151	3.1021	8.0757	3.2736	3.1021	10.1495	0	2.088	7.0694	2.088	0	0
GTEX-WH7G-0826-SM-4LVMR	GTEX	7.1425	10.8548	7.1654	11.641	9.045	5.9564	4.2556	7.6929	5.9564	6.8346	0	3.6222	0	4.6943	1.7061	6.1527	0	8.7813	5.5315	10.3289	10.3541	5.0303	8.7813	8.2489	11.4158	11.4277	0	12.0137	7.8567	14.0055	5.9028	8.2381	7.6609	0	5.7894	4.4172	6.6191	4.6943	8.2053	1.7061	1.7061	9.6352	3.3293	0	8.3323	2.4661	2.9613	1.7061
GTEX-WHPG-0326-SM-4M1XV	GTEX	6.5932	9.8986	6.8881	11.5683	11.5015	3.1639	4.5171	7.9989	5.876	8.9504	0	3.1639	1.5805	5.0378	4.7484	5.7213	0	8.5593	5.7747	9.9918	10.1892	3.9006	8.505	9.3574	11.8724	11.8601	0	11.9666	7.7942	13.8798	6.7076	8.1379	7.6443	3.4533	4.8515	4.7484	5.7747	5.0378	9.0184	2.3165	1.5805	10.3073	0	0	8.054	0	1.5805	0
GTEX-WHSB-0726-SM-4M1XQ	GTEX	7.1592	11.2093	7.2461	11.3532	10.1749	1.472	3.3032	7.328	7.0667	8.1808	4.2282	3.3032	0	5.4456	4.4783	7.5075	0	8.8581	5.8523	9.9475	10.377	5.1892	8.4312	8.5791	11.3414	11.8719	2.6605	12.0314	8.3394	13.5613	5.8523	7.8885	7.5491	2.1853	6.0195	5.0415	8.2413	5.3231	8.1808	4.6914	3.3032	10.0882	1.472	2.1853	8.0126	0	2.6605	0
GTEX-WHWD-0726-SM-4OORX	GTEX	7.3153	11.1518	6.8335	12.0247	10.2005	3.0937	5.0457	8.3193	7.551	7.8858	0	3.8267	0	4.871	3.8267	5.6969	0	8.3446	4.5613	10.228	10.4008	5.8461	9.1644	8.0791	11.519	12.0867	0	11.8568	8.0175	13.7463	5.8926	8.2316	7.7661	0	5.9377	4.775	6.8095	4.6721	9.1549	3.0937	0	9.5597	3.0937	0	9.0915	3.3814	1.5282	0
GTEX-WI4N-1826-SM-4OOSF	GTEX	6.436	10.8279	6.2724	11.8069	10.5901	1.6145	3.8484	8.0213	3.8484	9.9822	0	3.9481	1.0222	6.9141	5.2129	8.727	0	9.0469	4.5016	9.2584	10.0511	2.3574	8.8352	7.6438	9.1155	11.5852	5.7982	12.7938	8.0884	12.5028	6.329	8.432	6.1728	1.0222	4.0414	5.7982	5.0872	5.0872	8.0719	4.3639	1.6145	10.5755	0	1.0222	6.9141	0	4.6273	1.0222
GTEX-WRHK-0226-SM-4MVOH	GTEX	6.59	10.4643	6.8146	11.618	9.7363	1.5986	1.5986	7.7138	3.1881	7.3512	0	2.3383	2.3383	5.3774	3.478	6.8404	0	9.2126	5.6347	10.2139	10.3546	1.5986	8.5162	8.7311	10.6813	12.0828	0	11.9163	7.9451	13.1722	6.1286	8.2151	7.7685	3.9259	4.6634	4.1067	6.1698	4.7745	8.1852	4.2672	0	9.7466	0	0	7.097	2.3383	4.8777	0
GTEX-WXYG-0826-SM-4ONC7	GTEX	8.7765	9.356	9.4801	10.6329	10.431	5.9357	7.6074	9.3966	6.5849	8.3552	0	3.9744	1.8781	6.1948	5.7329	6.3684	0	8.6621	5.3625	10.0635	10.1527	7.0603	9.2137	7.7754	12.3847	11.2794	1.2253	11.7453	7.965	14.0411	6.7375	9.4801	8.2577	3.1744	6.0273	4.6487	9.528	5.4534	8.0107	4.0922	0	9.8226	3.7051	1.8781	9.2928	1.8781	0	0
GTEX-WYJK-2426-SM-4ONDQ	GTEX	7.0636	10.5655	8.1351	10.9455	9.7513	1.2981	3.9626	8.1125	7.6077	8.9615	0	2.7732	2.4268	6.0587	4.7688	7.1987	0	8.3309	6.0899	10.2604	9.9473	5.283	8.6778	8.1648	11.331	11.5616	2.4268	12.0372	8.4739	13.7908	6.0587	8.7333	7.8088	4.3196	5.6191	4.2101	5.283	5.283	8.2571	5.1109	1.2981	9.8087	1.2981	0	8.5432	3.0523	0	2.4268
GTEX-WYVS-0926-SM-4SOJV	GTEX	7.1901	11.2947	7.2096	10.8034	9.7369	3.1614	5.4824	8.0511	6.3655	10.7511	0	4.3832	2.3142	4.5144	4.3832	5.9678	0	8.6522	5.6053	10.3708	10.36	6.4662	9.3633	8.6734	12.2516	10.784	1.5786	11.7949	7.8042	14.6347	5.9213	8.3258	7.9033	1.5786	5.6053	5.4824	6.5904	4.2388	9.5081	1.5786	0	9.2501	2.3142	1.5786	8.3698	2.3142	3.6916	0
GTEX-X15G-0726-SM-4PQZ5	GTEX	6.6555	9.1812	7.9646	11.686	10.369	1.9926	4.45	8.2166	7.0291	8.8023	4.5451	4.12	0	7.9559	6.6555	6.7384	0	8.4557	5.9903	10.1175	10.6353	4.45	8.8309	8.8167	11.4351	11.9806	0	12.2264	7.894	13.8412	5.9561	7.8199	7.0291	3.8488	4.8731	5.921	5.3123	5.8483	9.0656	3.0787	1.316	10.4122	1.316	1.9926	9.0696	1.9926	1.9926	0
GTEX-X3Y1-0726-SM-3P5YU	GTEX	6.9974	10.0854	7.6713	11.0147	8.776	3.596	4.8042	8.2159	6.0087	7.7583	1.37	4.0744	1.37	5.2268	4.3231	6.6558	0	9.0592	5.1644	9.7976	10.6294	5.6011	8.5628	9.5759	11.3451	11.3547	1.37	12.0696	8.739	13.7078	6.5861	8.1288	8.2388	3.9319	4.8042	3.1576	7.1661	4.5351	8.2539	4.3231	1.37	9.8407	0	0	9.2849	0	3.1576	0
GTEX-X4LF-0326-SM-4QAS9	GTEX	6.9434	10.0349	8.2522	11.1697	9.703	0	5.0647	8.4527	6.4808	8.0408	0	2.9056	1.2008	5.4968	5.6162	7.2197	0	8.5257	5.7956	10.3104	10.0223	4.8861	8.88	7.8671	11.3677	11.7196	1.2008	11.81	7.776	13.9247	5.4547	8.3357	7.5447	4.2617	5.8934	5.0076	7.1943	6.2293	7.6969	4.6074	0	9.6386	3.1362	1.2008	8.3415	0	0	0
GTEX-X5EB-0526-SM-46MVP	GTEX	7.3844	11.1561	8.0845	11.17	10.5467	0	4.9939	9.4705	6.2748	8.2676	1.3044	4.5265	3.4968	6.0372	4.8543	6.3019	0	8.5873	6.0372	10.0327	10.3511	5.7525	9.2127	8.9636	11.6789	11.7297	0	11.7303	7.8565	13.5573	7.0583	8.0688	7.3588	0	5.2382	6.219	7.7122	2.4355	8.2258	3.0616	1.3044	9.2687	3.9725	1.978	8.7037	1.978	0	0
GTEX-XBED-0226-SM-47JY8	GTEX	7.2704	11.1623	7.1499	11.5938	10.8603	1.7966	3.7409	8.1194	6.7299	7.7315	2.5724	2.236	2.5724	4.7536	4.1952	6.9334	0	9.0204	5.5088	10.3967	9.7535	4.9966	8.2005	8.853	11.1724	12.511	2.236	11.8737	7.9493	13.8081	6.8274	7.7729	7.5434	2.5724	6.347	4.1952	7.2353	4.3779	7.7061	4.1952	1.7966	10.0139	1.7966	0	7.9565	2.5724	2.236	0
GTEX-XMK1-0326-SM-4B652	GTEX	6.1258	11.2823	5.9464	11.2605	9.7378	1.1155	3.79	7.3189	4.2094	8.1931	5.5025	4.1154	1.1155	5.3457	4.2976	7.0018	0	8.9464	5.7096	10.0002	11.1064	5.2159	8.164	9.2799	11.6868	11.9361	2.5025	12.146	8.5616	13.5214	6.3279	7.8652	7.3808	3.5235	5.5025	6.1015	5.5749	5.1699	9.1467	3	0	9.5005	2.5025	1.7369	8.048	0	4.2976	0
GTEX-XPVG-0326-SM-4B653	GTEX	7.4633	10.9956	8.0324	11.1638	9.9946	0	4.0552	8.6824	7.3403	8.404	3.5628	3.0376	2.5379	5.7192	5.5068	6.4518	0	8.9193	5.7517	10.2236	10.4363	5.3023	8.7117	7.8565	11.9059	11.3123	2.2034	11.8289	8.1469	13.5029	6.6887	8.3305	7.4235	4.7137	4.8994	5.064	6.722	5.8452	7.7875	4.4217	2.2034	9.7787	3.0376	1.1387	8.7363	1.7671	1.1387	0
GTEX-XQ8I-1926-SM-4BOOK	GTEX	6.9633	10.5467	7.4852	11.3622	9.3892	6.5082	5.1952	8.225	7.3591	7.5298	0	2.2483	2.7283	5.2672	0	6.0984	0	8.4428	5.4639	10.7521	10.6664	5.1952	8.6456	7.8561	11.7263	11.0577	2.2483	12.165	8.6724	14.2562	5.4013	7.7719	7.5731	6.0584	4.3042	4.9546	7.1463	5.1193	9.0445	2.7283	1.5238	9.6773	3.3754	1.5238	9.3442	1.5238	4.8646	0
GTEX-XUW1-1726-SM-4BOOZ	GTEX	6.7156	10.3455	6.1375	11.2927	9.7076	0	2.9891	6.9224	6.5827	6.8663	0	4.4476	1.7283	4.2859	3.6515	6.8663	0	8.6892	5.6317	9.8875	10.5033	4.593	8.5448	8.8784	11.7172	11.4796	0	12.0519	8.2371	13.8845	5.6975	7.8163	7.9573	3.8953	4.725	2.4923	5.8207	6.2293	8.11	3.6515	0	9.789	1.7283	1.7283	8.9744	2.4923	3.6515	1.7283
GTEX-XXEK-1726-SM-4BRVB	GTEX	6.6948	10.1241	6.2844	12.6674	13.2666	3.8658	3.0949	8.1143	6.3659	9.1958	0	1.327	1.327	6.0417	3.8658	6.3392	0	8.1454	5.9031	9.2996	9.7448	3.5313	8.3053	8.1607	11.0748	14.0457	1.327	11.9049	8.3122	14.0993	6.6304	8.1064	6.6948	2.0063	5.275	3.3295	5.623	3.7082	10.0705	3.7082	1.327	10.288	0	0	7.3703	2.0063	3.8658	1.327
GTEX-XYKS-1226-SM-4BRVI	GTEX	7.8572	10.5325	8.7284	11.007	10.0538	4.4539	5.9003	7.9955	7.0632	8.5134	3.177	2.7293	2.8944	4.4539	3.8753	7.4088	0	8.4878	5.9386	9.8613	10.0925	6.0653	9.1943	8.742	10.8938	12.1069	0.8516	11.8151	8.8986	13.8239	6.5471	9.3104	9.2062	3.5183	7.9399	3.794	8.2454	6.1977	8.5417	6.5594	0.8516	9.6708	1.7712	0.8516	8.9813	2.7293	2.8944	0.8516
GTEX-Y3I4-0826-SM-4TT2A	GTEX	7.2011	9.8345	7.8835	11.5456	10.5453	0.8611	4.6721	7.573	5.6899	7.3238	0	4.1151	1.3967	5.6197	6.2655	6.069	0	8.9771	5.7125	9.9792	10.2603	5.1075	8.5692	8.2514	11.0022	11.9555	0	11.6891	8.0214	13.3821	5.9785	7.8835	6.3401	0.8611	3.0615	3.9724	6.4918	4.846	8.0077	2.5604	0.8611	9.5735	2.0928	1.7863	8.2667	2.3455	4.7616	0
GTEX-Y3IK-0426-SM-4WWE2	GTEX	6.546	11.188	7.8255	10.7926	10.5928	6.8539	4.919	7.8767	5.1266	11.8862	4.3017	3.0037	2.1733	5.7457	4.4635	7.9739	0	8.7922	5.4304	9.7867	10.0578	4.019	8.7536	7.6931	11.0915	11.6799	2.7762	11.9292	8.6312	14.1375	6.0559	8.9844	7.6601	1.1178	5.6813	5.0265	7.0577	5.8663	9.0686	1.74	1.74	9.2625	3.2002	3.3731	7.6684	1.74	3.7941	0
GTEX-Y5LM-0526-SM-4V6G3	GTEX	7.2311	10.8418	7.4261	11.6161	10.7084	2.3084	5.538	7.8033	7.4508	7.467	3.3067	3.7916	0.9916	5.5981	3.8911	6.3408	0	8.8565	4.9378	9.8191	10.1543	5.1535	8.738	8.553	11.5708	12.2298	0.9916	12.0023	8.011	13.6421	6.1731	7.9944	7.5301	2.9852	5.3758	4.8416	6.8161	5.7113	7.9431	3.8911	0	9.8885	0.9916	1.5737	8.0812	1.5737	1.9873	0
GTEX-Y5V5-1026-SM-5LUAH	GTEX	6.6692	10.8907	6.165	11.1385	10.2839	4.0008	4.6197	7.5007	4.955	9.1527	0	1.6526	0	3.5509	3.2595	6.4742	0	8.6508	4.6197	10.498	10.7122	4.8517	9.185	7.7219	11.551	11.115	0	12.1815	8.0248	14.3345	5.9814	8.2033	7.8615	3.5509	5.7709	4.3432	5.5244	4.3432	9.516	3.2595	0	9.672	3.7933	0	8.5718	0	5.3072	0
GTEX-Y8E4-1326-SM-5IFIY	GTEX	7.1758	10.5591	6.1478	11.5801	10.621	2.7372	5.2775	7.4652	5.9415	8.0423	0	3.8304	0	5.85	2.2566	5.85	0	8.414	5.5343	10.9382	11.2837	5.0496	8.3979	7.7824	11.9823	11.4701	0	12.1319	8.4993	14.2247	6.7388	8.1708	7.7062	3.0972	4.5651	5.2054	6.2588	6.2939	9.4668	2.7372	4.1702	9.651	3.0972	0	9.4357	3.6248	2.7372	1.5307
GTEX-Y8LW-1026-SM-5IFJY	GTEX	7.1555	10.7844	6.9577	11.8349	10.1349	3.341	4.6424	8.1791	7.3598	8.3504	0	4.086	2.1457	5.092	3.495	5.9953	0	7.9977	5.1395	10.2571	10.3138	5.2733	8.7298	8.6825	11.6939	11.7694	1.0987	11.7082	7.2773	13.6766	6.3179	8.299	6.6649	2.7459	4.8278	4.5749	5.4719	5.6465	8.073	2.4768	1.0987	9.596	1.0987	0	7.3994	1.7152	3.9856	1.0987
GTEX-Y9LG-0726-SM-4VDS3	GTEX	7.6036	9.9551	10.0462	10.3796	10.1598	1.3253	4.0714	8.5015	6.1193	9.3807	0	2.464	2.2524	4.56	8.5164	8.8008	0	9.1109	6.0223	9.7125	9.8353	4.8881	8.399	7.3741	9.7164	11.4836	1.3253	11.9899	8.9815	12.6128	6.1805	8.9663	6.9857	2.464	3.5287	6.2247	7.5583	5.9003	7.2724	2.9591	2.8122	9.584	1.3253	0	7.6092	2.6486	0	0
GTEX-YB5E-0526-SM-4VDSD	GTEX	7.4599	10.6685	7.892	10.9677	10.1078	0	5.1451	8.1885	6.2285	8.7281	0	3.2228	1.03	6.344	5.8397	8.5591	0	8.9631	5.9653	9.8341	9.8683	4.3784	9.0872	7.7734	11.1448	11.6676	2.0448	11.9131	8.4601	13.3995	5.2673	8.3901	7.7101	3.0521	6.0809	4.3784	6.7868	4.4489	7.96	3.9624	1.03	9.9142	2.8584	3.0521	7.7456	2.8584	3.5135	0
GTEX-YB5K-1826-SM-5IFJC	GTEX	5.9422	10.9355	6.7842	11.4685	9.9909	0	4.2841	8.0849	5.1129	8.8912	0	4.0109	2.1245	4.9655	3.8522	5.8611	0	8.467	4.8857	10.0469	10.7095	5.5863	8.9707	9.2227	11.5573	11.5313	1.4223	12.1043	8.1202	13.3809	6.4096	8.0022	7.6746	3.8522	4.8013	4.154	6.9697	5.4817	8.1882	4.154	0	9.3508	1.4223	0	8.7063	2.1245	2.5947	2.9488
GTEX-YEC3-0626-SM-4YCFE	GTEX	6.9806	11.5316	8.5634	11.109	9.4079	0	5.1523	7.9913	6.2729	8.4786	0	3.6463	2.4115	5.2096	5.2647	7.8363	0	8.8824	5.2096	10.3005	10.3443	5.0305	8.9428	8.2857	11.4314	11.456	2.4115	11.9296	7.9749	13.518	5.3689	8.0075	7.7807	1.287	4.6714	4.8974	5.8371	5.0305	8.4844	3.0357	0	9.8407	2.4115	1.287	8.4728	2.4115	1.9562	0
GTEX-YEC3-0626-SM-5IFHZ	GTEX	6.5361	11.4391	8.3262	11.2084	9.5486	1.8875	4.8753	8.2831	6.3811	8.0893	0	3.717	0	5.5925	4.582	7.2626	0	8.646	5.7455	10.3897	10.6591	5.5515	8.8581	8.3681	11.7893	11.6226	1.8875	12.0713	8.2579	13.5117	5.9165	7.882	7.7067	3.5607	4.4983	5.6323	6.0693	5.5094	8.2642	3.5607	0	10.049	2.3363	1.8875	8.7401	1.8875	2.6781	1.2327
GTEX-YEC4-1326-SM-5IFHG	GTEX	6.5368	10.6168	7.0663	11.6622	9.383	1.3693	4.432	8.1359	6.461	7.2426	0	3.3925	2.8746	5.0299	2.5237	6.5851	0	8.738	4.2031	10.6037	10.8048	5.1634	8.2971	8.5557	11.6466	11.8509	0	11.8911	7.3723	13.3248	7.0318	7.6814	7.6703	3.9309	4.5342	3.3925	8.0779	4.432	8.3187	3.9309	2.5237	9.5043	2.8746	0	8.7905	0	2.8746	2.5237
GTEX-YF7O-1326-SM-4W1ZR	GTEX	7.2139	10.9452	7.9005	11.4497	9.4098	2.9454	4.7976	7.9793	6.6338	7.9405	0	1.0821	1.6934	5.1551	2.4511	6.3475	0	8.9603	5.3651	10.6324	10.4669	4.3213	8.8105	8.6472	11.1618	11.755	3.1408	11.6227	8.084	14.1232	5.7714	8.252	7.9339	1.6934	5.5485	5.4413	6.9786	5.5825	7.9729	4.0566	1.0821	9.5083	2.4511	0	8.4857	1.0821	4.8544	0
GTEX-ZAB4-1726-SM-5HL8C	GTEX	7.2832	10.3406	6.4365	12.0102	12.1311	4.1263	3.8249	7.4143	6.027	9.0167	0	3.2066	2.1019	4.5879	2.5702	6.5675	0	8.6178	5.3978	10.6479	10.8128	6.0629	8.2554	7.0699	11.882	12.828	2.1019	12.337	8.4915	13.8855	7.5086	7.8953	7.2048	5.1527	3.4434	4.1263	5.9901	5.453	9.2096	4.4856	0	9.6983	4.5879	0	9.0926	2.9232	2.1019	0
GTEX-ZAB5-0826-SM-5P9FU	GTEX	7.0841	11.3779	7.4204	11.2565	10.6312	4.6073	5.5086	7.8334	6.6922	9.5806	4.3163	2.4469	2.7149	3.6006	4.2334	7.6214	0	8.5508	6.261	10.7366	9.8721	5.0075	8.9257	6.9735	11.6145	11.3917	1.6898	12.2176	8.662	14.2373	5.6107	8.5205	7.7977	3.7273	5.5434	4.4692	6.9606	5.7663	9.7318	2.4469	0	10.0598	2.9408	1.0794	9.1987	0	4.7926	1.0794
GTEX-ZAK1-2326-SM-5CVMY	GTEX	6.0896	11.6474	5.4242	11.0595	10.8526	3.2307	3.2307	6.7447	4.1518	10.2526	0	3.2307	0	5.8308	3.2307	6.4073	0	8.8701	3.2307	10.4121	11.1439	4.5464	9.1006	7.3746	11.3588	11.6284	1.9244	12.5623	8.7251	13.442	6.4993	8.0586	7.5136	0	0	5.7581	4.5464	3.9049	10.0161	3.9049	0	8.9374	2.7206	0	8.5532	0	5.4242	0
GTEX-ZC5H-0826-SM-5N9FH	GTEX	7.3027	9.8699	7.8644	10.2619	9.1219	0	4.6681	7.5176	4.0027	9.1674	0	2.9214	1.9329	4.5574	7.1772	7.5396	0	8.3777	5.794	10.3528	9.8915	5.3043	8.638	8.1769	10.8677	10.8115	2.9214	12.2472	9.2542	13.4829	6.3372	8.8079	7.2413	0.9556	4.3066	5.9773	5.4037	5.794	9.0444	3.5025	2.2502	9.7092	3.09	0.9556	8.3979	3.5025	3.241	1.5255
GTEX-ZDTT-1126-SM-4WKFW	GTEX	6.8	11.5902	8.0967	11.2451	9.6928	6.1211	4.88	8.635	5.678	7.4651	4.6103	3.6682	0	5.3631	4.7059	6.5134	0	8.7233	6.05	10.6846	10.1512	5.678	8.875	7.6686	12.0961	11.6724	1.4186	12.0519	7.7381	14.1018	5.4759	7.9482	7.7605	3.2275	5.6301	3.2275	5.9752	5.7244	8.2709	5.0353	1.4186	9.7387	2.1199	1.4186	7.4514	2.1199	4.6103	0
GTEX-ZDYS-2526-SM-4WKGU	GTEX	6.2382	10.0732	7.4328	11.8508	10.3214	2.8239	4.2662	8.4159	5.9848	7.9676	0	4.1475	2.0145	4.7465	4.1475	6.9907	0	8.8362	5.4946	10.765	10.6455	5.2856	8.8694	8.591	11.3605	12.0114	1.3335	11.6368	8.0107	13.6674	6.6412	8.2165	8.0609	3.5412	6.1483	3.7183	7.1066	4.9729	8.2457	4.5731	0	9.2251	2.8239	2.4752	8.7005	0	3.1045	0
GTEX-ZEX8-1026-SM-4WKHE	GTEX	7.9599	11.4924	6.5292	11.5205	11.288	2.4197	5.2472	8.0691	7.109	8.1597	0	2.4197	1.6669	5.4759	2.9119	6.9657	0	8.7612	4.7604	10.805	10.9627	6.0501	9.0954	6.4949	12.0464	11.2892	1.6669	12.4922	8.0216	13.9403	5.7914	7.6828	7.6044	5.0717	5.4759	4.6397	8.474	5.4759	9.5155	3.57	1.6669	9.6737	0	1.6669	8.4916	0	5.6733	2.4197
GTEX-ZF29-1126-SM-4WKGO	GTEX	7.1042	10.4358	7.6315	11.1599	9.3689	3.716	4.8236	8.3274	5.5401	8.5127	0	3.716	0	7.837	5.8746	6.5941	0	8.4198	5.1038	9.952	10.2141	6.3204	9.3388	7.7883	11.8719	11.5594	1.3321	11.5974	7.4925	13.5641	6.2646	8.1992	7.4556	2.0127	5.2832	3.1024	7.5866	5.1038	7.8177	3.3371	1.3321	9.0762	3.1024	1.3321	8.0989	2.0127	3.539	0
GTEX-ZF2S-0426-SM-4WKGP	GTEX	6.8192	11.3065	5.88	10.4413	9.0752	3.8588	4.4742	7.7751	5.9715	8.6866	4.0389	3.1241	2.2808	3.8588	5.0791	6.6903	0	8.4838	5.2351	10.0478	10.4631	4.1991	9.1159	8.5521	12.128	10.641	2.7632	11.9986	8.2659	14.293	5.8319	8.1917	7.9542	4.7052	5.7822	4.5943	5.88	5.3758	9.661	3.6528	0	9.0386	4.5943	1.5507	7.6968	0	1.5507	2.7632
GTEX-ZF3C-2026-SM-4WWB5	GTEX	7.7379	9.3462	8.0403	9.3344	9.6947	2.4449	5.1203	8.2359	7.2064	10.4012	0	2.4449	2.1878	5.6408	4.7903	7.2237	0	8.2487	5.6408	9.7389	10.3293	6.7743	9.0974	7.0888	12.004	10.6345	0	12.2199	8.6316	14.6652	5.2269	8.9101	7.6703	2.1878	5.9621	5.4487	8.0452	5.8554	7.307	3.7491	1.8746	8.8558	1.4741	1.4741	9.7934	2.1878	3.306	1.4741
GTEX-ZG7Y-0326-SM-4WWEY	GTEX	8.0561	10.0082	8.1502	11.6006	9.8336	1.2515	4.9069	7.7299	7.3571	7.8383	0	3.5907	0	5.5835	4.9069	6.8359	0	8.996	5.407	10.2168	10.2284	5.498	8.7818	8.4066	12.1725	11.7393	0	12.3169	8.2254	13.3458	5.6245	8.4356	6.4819	3.5907	4.4406	4.0171	7.6126	6.504	8.1711	2.7057	0	10.2449	2.3626	0	8.2905	0	3.8885	1.9115
GTEX-ZLFU-0726-SM-57WF6	GTEX	6.6218	11.0608	7.715	11.0933	9.5252	6.7111	3.7632	8.1498	5.4413	7.3342	3.5857	3.3832	1.363	5.2755	3.7632	6.7537	0	8.6395	5.0199	10.4138	10.0846	5.5421	9.0984	8.3646	11.4191	11.6908	0	11.8282	7.9624	13.8756	6.2568	8.0761	7.3758	2.8657	4.6196	4.1934	5.9247	4.9483	8.5695	3.1475	0	9.7966	0	0	8.3368	0	0	0
GTEX-ZLWG-0326-SM-4WWC7	GTEX	7.4308	11.015	8.3354	11.4326	10.4757	2.3836	4.5545	8.4267	7.5654	8.3787	4.0415	2.7278	0	5.7664	5.0592	7.2427	0	8.7942	6.2655	10.6972	10.0009	5.3847	9.0452	7.3585	11.8067	11.3931	1.2667	11.7976	8.1762	14.1684	5.65	8.2843	8.0441	3.4387	5.176	5.7286	7.0107	4.8641	7.9972	2.3836	0	9.8398	1.2667	0	8.9417	1.9306	3.4387	1.9306
GTEX-ZP4G-0426-SM-4YCER	GTEX	7.23	10.8859	7.6691	11.8997	10.3892	2.5941	4.3323	7.6619	6.3684	7.2588	0	3.0096	1.0055	5.055	3.9171	7.1808	0	8.5147	5.5653	10.2069	10.458	5.2961	9.2493	8.4866	11.3351	11.567	1.5923	11.867	7.9118	13.7982	5.6254	7.9057	7.2963	2.0082	4.9175	4.3323	6.3684	5.7656	8.1453	2.0082	0	9.9402	2.0082	1.0055	7.9824	3.0096	4.6544	0
GTEX-ZPIC-0926-SM-4WWFK	GTEX	6.6608	10.1835	7.3745	11.7266	10.8849	3.7244	4.1783	7.8949	6.039	7.8111	4.1783	1.7839	2.2219	4.4442	3.8519	6.7121	0	8.5407	5.1871	10.0029	10.5776	5.4107	8.3103	9.2996	11.7951	12.4706	1.1517	11.994	8.4121	13.4375	6.6952	7.7304	8.2709	2.2219	6.0916	5.1871	7.0939	5.3687	8.127	4.7364	2.2219	9.5269	2.2219	0	8.706	3.4295	4.4442	1.1517
GTEX-ZT9W-0926-SM-57WFS	GTEX	6.3503	9.344	7.3039	11.3493	10.2339	1.918	3.4231	7.6516	5.8572	7.9068	0	3.7554	0	5.6332	4.449	6.1672	0	8.4786	5.1021	10.7803	10.3383	4.449	8.8827	8.3797	11.7632	11.7038	1.2567	11.9287	7.46	13.6183	6.0809	7.8558	7.4938	3.2229	4.7761	4.0254	5.4618	4.3542	8.3977	3.7554	0	9.5317	0	0	8.166	0	1.918	0
GTEX-ZTPG-1026-SM-5DUWP	GTEX	7.9111	11.4106	7.8817	11.5708	12.7043	2.8182	4.7237	8.1075	5.4783	10.2811	3.244	2.8182	1.7745	5.3125	6.1784	6.3806	0	8.6325	5.3125	9.6438	9.5303	4.2599	8.7946	8.2915	10.9149	13.4501	3.0467	12.224	8.3408	13.6154	6.2023	8.5463	7.2961	4.3483	5.125	3.5723	6.0525	5.6271	9.0889	4.1658	0	9.7969	2.2115	1.1444	5.662	3.4175	4.585	0
GTEX-ZV7C-0726-SM-59HKH	GTEX	6.804	10.1853	7.7199	12.0253	9.8881	1.1148	4.1144	7.8855	6.7736	8.6469	3.1953	3.5225	2.169	5.8609	4.4583	5.9988	0	8.43	5.0721	10.4913	10.3387	4.7358	8.3549	8.7044	11.9706	11.514	1.7361	11.7671	7.9818	13.9259	6.4664	8.6215	7.4867	2.169	4.5328	4.3797	7.5775	5.5013	8.3079	4.6713	1.1148	10.1694	3.3682	2.169	9.1545	2.999	5.4637	1.1148
GTEX-ZVT2-2026-SM-5NQ8Q	GTEX	7.8808	11.2187	8.7018	10.5731	10.1056	8.0932	5.7814	8.6727	5.4107	8.7373	4.1388	3.509	2.3657	7.4378	6.6833	6.6237	0	8.4594	5.7814	9.9538	10.2868	5.7258	8.94	6.9729	12.2396	11.2547	2.8542	11.9944	7.6908	14.0923	6.3936	8.3351	7.6164	5.0069	4.1388	5.3385	6.9488	3.9578	8.0372	4.9106	1.6215	9.8952	3.509	1.6215	8.8059	2.3657	1.6215	1.6215
GTEX-ZVZP-0626-SM-59HL5	GTEX	7.3114	10.7019	8.5302	11.2571	9.7071	2.5686	3.0702	7.7186	7.727	8.5109	5.5807	3.0702	2.5686	5.0471	5.2001	6.9435	0	8.506	5.8199	9.7177	9.7532	5.0471	9.5355	7.3664	11.8721	11.2802	2.2325	11.8891	7.7684	14.4464	6.0251	8.6809	7.3114	2.5686	5.2938	3.9816	7.2308	5.7555	8.5011	4.457	1.1591	9.7757	2.5686	2.5686	8.1529	1.7934	1.7934	0
GTEX-ZYFG-0826-SM-5BC5T	GTEX	7.3692	10.2528	8.3253	11.39	9.3316	4.3297	4.5018	7.8867	7.7137	7.8711	0	3.1116	1.8269	6.2266	5.5503	6.8694	0	8.4141	5.8342	10.2796	10.14	4.8592	9.0627	8.4355	11.5152	11.3406	1.1851	11.6454	7.6046	14.1016	5.8342	8.2905	7.4022	2.6077	5.589	4.3297	6.9459	5.1965	8.2668	4.4183	1.1851	9.6886	1.1851	1.1851	7.3692	2.6077	2.2695	0
GTEX-ZYT6-1326-SM-5E453	GTEX	8.3785	7.466	5.7611	9.565	9.9187	3.6019	6.7141	8.6155	7.0603	8.3838	0	0	1.1622	6.4333	3.0752	7.2246	0	8.5925	5.5486	9.5744	9.8832	5.6937	8.3514	5.975	12.0778	10.0676	2.237	12.1659	9.0113	14.2904	6.4741	7.9287	5.8255	2.237	2.846	4.2906	9.9977	4.7548	8.2842	1.1622	1.1622	9.5507	3.8697	2.846	9.3546	3.742	3.987	2.846
GTEX-ZYW4-2126-SM-59HJ9	GTEX	7.6607	11.3387	7.3108	11.2292	10.7953	7.526	3.0897	6.9391	4.2503	9.7615	0	4.885	2.4615	6.2216	5.7439	5.9332	0	8.3991	3.8603	9.2902	10.2821	4.7303	8.6942	7.0081	11.9165	11.3446	2.0019	11.5319	7.8511	13.7959	7.466	8.7098	6.5799	2.8095	4.2503	3.0897	5.526	6.2216	7.9769	5.0248	0	8.4983	3.0897	1.3234	9.3312	3.0897	1.3234	0
GTEX-ZYWO-1326-SM-5SI8X	GTEX	8.0394	11.322	7.5932	11.9157	11.2326	2.6979	4.337	7.221	6.6606	8.0618	0	4.4318	1.2462	4.6045	4.1265	5.8736	0	7.9541	4.898	10.3295	10.2125	5.4442	9.3715	7.4534	11.3825	11.9993	1.9047	12.2932	7.8028	14.0362	5.3502	7.872	6.5381	3.2068	4.1265	4.6045	5.2497	4.6045	9.1732	3.7387	0	10.3764	1.9047	0	6.7735	2.3551	1.9047	0
GTEX-ZYY3-0826-SM-5E44R	GTEX	7.5091	11.311	7.1149	11.9946	12.2341	4.7618	4.3335	8.1278	7.6408	10.0618	0	2.6383	2.1648	4.4531	3.5175	6.0324	0	8.6684	5.0159	11.2801	11.1622	4.8516	8.5924	8.4487	11.959	12.7728	4.0598	12.5441	8.4559	14.0636	6.1072	8.2972	7.5765	3.2794	5.0916	4.0598	6.7213	5.7814	9.3068	3.7218	1.4552	10.2593	3.5175	0	8.9584	3.5175	2.1648	0
GTEX-ZZPU-0726-SM-5N9C8	GTEX	7.4613	10.2274	7.4092	10.855	9.365	1.8087	5.7767	7.8922	7.049	7.8141	4.0018	4.0018	0	5.9027	3.8844	7.1286	0	8.7153	5.3147	9.7808	10.6308	5.221	8.7408	8.2769	12.3082	11.7299	0	11.8677	8.585	13.6277	6.3417	8.5613	8.7324	4.2113	6.3638	5.1718	6.9792	6.0999	8.4469	4.2113	0	9.7971	3.0892	1.171	9.3289	0	1.8087	2.2494
[truncated: 398 more columns]
