# Supplementary material for: The Solute Carrier Superfamily as Therapeutic Targets in Pancreatic Ductal Adenocarcinoma
Source: Genes (Basel). 2025 Apr 18;16(4):463. doi: 10.3390/genes16040463 (PMC12027052; doi:10.3390/genes16040463)
Supplement: Supplementary file 1 [file genes-16-00463-s001.zip › Table S6.xlsx]

## Sheet: SLC classification
Table S6. The classification of SLC superfamily
No.	SLC families	Count.	Class	Classification	Class sum
27	SLC27 Fatty acid transporter family	6	1	Fatty acids, prostaglandins, steroid surphates transporters	15
51	SLC51 Transporters of steroid-derived molecules	2	1	Fatty acids, prostaglandins, steroid surphates transporters	15
59	SLC59 Sodium-dependent lysophosphatidylcholine symporter family	2	1	Fatty acids, prostaglandins, steroid surphates transporters	15
63	SLC63 Sphingosine-phosphate transporters	3	1	Fatty acids, prostaglandins, steroid surphates transporters	15
65	SLC65 NPC-type cholesterol transporters	2	1	Fatty acids, prostaglandins, steroid surphates transporters	15
2	SLC2 Facilitative GLUT transporter family	18	1	Glucose and sugars transporters	41
5	SLC5 Sodium glucose cotransporter family	12	1	Glucose and sugars transporters	41
37	SLC37 Sugar-phosphate/phosphate exchanger family	4	1	Glucose and sugars transporters	41
45	SLC45 H+/sugar cotransporter family	4	1	Glucose and sugars transporters	41
50	SLC50 Sugar efflux transporters	1	1	Glucose and sugars transporters	41
60	SLC60 Glucose transporters	2	1	Glucose and sugars transporters	41
4	SLC4 Bicarbonate transporter family	10	2	Inorganic cation/anion transporters	65
8	SLC8 Na+/Ca2+ exchanger family	4	2	Inorganic cation/anion transporters	65
9	SLC9 Na+/H+ exchanger family	18	2	Inorganic cation/anion transporters	65
12	SLC12 Electroneutral cation-coupled Cl cotransporter family	9	2	Inorganic cation/anion transporters	65
20	SLC20 Type III Na+-phosphate cotransporter family	2	2	Inorganic cation/anion transporters	65
24	SLC24 Na+/(Ca2+-K+) exchanger family	5	2	Inorganic cation/anion transporters	65
26	SLC26 Multifunctional anion exchanger family	11	2	Inorganic cation/anion transporters	65
34	SLC34 Type II Na+-phosphate cotransporter family	3	2	Inorganic cation/anion transporters	65
53	SLC53 Phosphate carriers	1	2	Inorganic cation/anion transporters	65
62	SLC62 Pyrophosphate transporters	1	2	Inorganic cation/anion transporters	65
64	SLC64 Golgi Ca2+/H+ exchangers	1	2	Inorganic cation/anion transporters	65
11	SLC11 Proton-coupled metal ion transporter family	2	3	Metal ion transporters	42
30	SLC30 Zinc efflux family	10	3	Metal ion transporters	42
31	SLC31 Copper transporter family	3	3	Metal ion transporters	42
39	SLC39 Metal ion transporter family	14	3	Metal ion transporters	42
40	SLC40 Basolateral iron transporter family	1	3	Metal ion transporters	42
41	SLC41 MgtE-like magnesium transporter family	3	3	Metal ion transporters	42
57	SLC57 NiPA-like magnesium transporter family	6	3	Metal ion transporters	42
58	SLC58 MagT-like magnesium transporter family	2	3	Metal ion transporters	42
61	SLC61 Molybdate transporter family	1	3	Metal ion transporters	42
25	SLC25 Mitochondrial carrier family	60	4	Mitochondrial membrane transporters	71
54	SLC54 Mitochondrial pyruvate carriers	3	4	Mitochondrial membrane transporters	71
55	SLC55 Mitochondrial cation/proton exchangers	3	4	Mitochondrial membrane transporters	71
56	SLC56 Sideroflexins	5	4	Mitochondrial membrane transporters	71
1	SLC1 High-affinity glutamate and neutral amino acid transporter family	7	5	Nucleoside/nucleotide, amino acid, oligopeptide transporters	94
3	SLC3 Heavy subunits of the heteromeric amino acid transporters	2	5	Nucleoside/nucleotide, amino acid, oligopeptide transporters	94
7	SLC7 Cationic amino acid transporter/glycoprotein-associated family	15	5	Nucleoside/nucleotide, amino acid, oligopeptide transporters	94
15	SLC15 Proton oligopeptide cotransporter family	4	5	Nucleoside/nucleotide, amino acid, oligopeptide transporters	94
17	SLC17 Vesicular glutamate transporter family	9	5	Nucleoside/nucleotide, amino acid, oligopeptide transporters	94
28	SLC28 Na+-coupled nucleoside transport family	3	5	Nucleoside/nucleotide, amino acid, oligopeptide transporters	94
29	SLC29 Facilitative nucleoside transporter family	4	5	Nucleoside/nucleotide, amino acid, oligopeptide transporters	94
32	SLC32 Vesicular inhibitory amino acid transporter family	1	5	Nucleoside/nucleotide, amino acid, oligopeptide transporters	94
35	SLC35 Nucleoside-sugar transporter family	31	5	Nucleoside/nucleotide, amino acid, oligopeptide transporters	94
36	SLC36 Proton-coupled amino acid transporter family	4	5	Nucleoside/nucleotide, amino acid, oligopeptide transporters	94
38	SLC38 System A and System N sodium-coupled neutral amino acid transporter family	11	5	Nucleoside/nucleotide, amino acid, oligopeptide transporters	94
43	SLC43 Na+-independent, system-L-like amino acid transporter family	3	5	Nucleoside/nucleotide, amino acid, oligopeptide transporters	94
10	SLC10 Sodium bile salt cotransport family	7	6	Organic and bile salt anions transporters	39
13	SLC13 Human Na+-sulfate/carboxylate cotransporter family	5	6	Organic and bile salt anions transporters	39
16	SLC16 Monocarboxylate transporter family	14	6	Organic and bile salt anions transporters	39
21	SLC21 Organic anion transporter family	11	6	Organic and bile salt anions transporters	39
47	SLC47 Multidrug and Toxin Extrusion (MATE) family	2	6	Organic and bile salt anions transporters	39
6	SLC6 Sodium- and chloride-dependent neurotransmitter transporter family	22	7	Urea, Neurotransmitters, biogenic amines, ammonium, choline, heme transporters	76
14	SLC14 Urea transporter family	8	7	Urea, Neurotransmitters, biogenic amines, ammonium, choline, heme transporters	76
18	SLC18 Vesicular amine transporter family	4	7	Urea, Neurotransmitters, biogenic amines, ammonium, choline, heme transporters	76
22	SLC22 Organic cation/anion/zwitterion transporter family	29	7	Urea, Neurotransmitters, biogenic amines, ammonium, choline, heme transporters	76
42	SLC42 Rh ammonium transporter family	3	7	Urea, Neurotransmitters, biogenic amines, ammonium, choline, heme transporters	76
44	SLC44 Choline-like transporter family	5	7	Urea, Neurotransmitters, biogenic amines, ammonium, choline, heme transporters	76
48	SLC48 Heme transporter family	1	7	Urea, Neurotransmitters, biogenic amines, ammonium, choline, heme transporters	76
49	SLC49 FLVCR-related transporter family	4	7	Urea, Neurotransmitters, biogenic amines, ammonium, choline, heme transporters	76
19	SLC19 Folate/thiamine transporter family	3	8	Vitamines, cofactors transporters	15
23	SLC23 Na+-dependent ascorbic acid transporter family	4	8	Vitamines, cofactors transporters	15
33	SLC33 Acetyl-CoA transporter family	2	8	Vitamines, cofactors transporters	15
46	SLC46 Folate transporter family	3	8	Vitamines, cofactors transporters	15
52	SLC52 Riboflavin transporter family	3	8	Vitamines, cofactors transporters	15
